# Supplementary material for: Evaluation of the genomic diversity of viruses infecting bacteria, archaea and eukaryotes using a common bioinformatic platform: steps towards a unified taxonomy
Source: J Gen Virol. 2018 Jul 17;99(9):1331–43. doi: 10.1099/jgv.0.001110 (PMC6230767; doi:10.1099/jgv.0.001110)
Supplement: Supplementary File 2 [file jgv-99-1331-s002.xlsx]

## Sheet: Table S1
Table S1 Reference viruses and their associated information.
Baltimore classification	Order	Family	Subfamily	Genus	Taxonomic assignment used in this study	Virus name	GenBank accession number	RefSeq accession number	Sequence description	Host	Host domain
Group I: dsDNA viruses	Ligamenvirales	Lipothrixviridae		Betalipothrixvirus	Lipothrixviridae	Acidianus filamentous virus 3	AM087120	NC_010155	Acidianus filamentous virus 3, partial viral genome	archaea	archaea
Group I: dsDNA viruses	Ligamenvirales	Lipothrixviridae		Betalipothrixvirus	Lipothrixviridae	Acidianus filamentous virus 6	AM087121	NC_010152	Acidianus filamentous virus 6, partial viral genome	archaea	archaea
Group I: dsDNA viruses	Ligamenvirales	Lipothrixviridae		Betalipothrixvirus	Lipothrixviridae	Acidianus filamentous virus 7	AM087122	NC_010153	Acidianus filamentous virus 7, partial viral genome	archaea	archaea
Group I: dsDNA viruses	Ligamenvirales	Lipothrixviridae		Betalipothrixvirus	Lipothrixviridae	Acidianus filamentous virus 8	AM087123	NC_010154	Acidianus filamentous virus 8, partial viral genome	archaea	archaea
Group I: dsDNA viruses	Ligamenvirales	Lipothrixviridae		Betalipothrixvirus	Lipothrixviridae	Acidianus filamentous virus 9	EU545650	NC_010537	Acidianus filamentous virus 9, complete genome	archaea	archaea
Group I: dsDNA viruses	Ligamenvirales	Lipothrixviridae		Betalipothrixvirus	Lipothrixviridae	Sulfolobus islandicus filamentous virus	AF440571	NC_003214	Sulfolobus islandicus filamentous virus, partial genome	archaea	archaea
Group I: dsDNA viruses	Ligamenvirales	Lipothrixviridae		Deltalipothrixvirus	Lipothrixviridae	Acidianus filamentous virus 2	AJ854042	NC_009884	Acidianus filamentous virus 2, partial genome	archaea	archaea
Group I: dsDNA viruses	Ligamenvirales	Lipothrixviridae		Gammalipothrixvirus	Lipothrixviridae	Acidianus filamentous virus 1	AJ567472	NC_005830	Acidianus filamentus virus 1 complete genome	archaea	archaea
Group I: dsDNA viruses	Ligamenvirales	Rudiviridae		Rudivirus	Rudiviridae	Acidianus rod-shaped virus 1	AJ875026	NC_009965	Acidianus rod-shaped virus 1, complete viral genome	archaea	archaea
Group I: dsDNA viruses	Ligamenvirales	Rudiviridae		Rudivirus	Rudiviridae	Sulfolobus islandicus rod-shaped virus 1	AJ414696	NC_004087	Sulfolobus virus SIRV-1 complete viral genome	archaea	archaea
Group I: dsDNA viruses	Ligamenvirales	Rudiviridae		Rudivirus	Rudiviridae	Sulfolobus islandicus rod-shaped virus 2	AJ344259	NC_004086	Sulfolobus virus SIRV-2 genomic DNA	archaea	archaea
Group I: dsDNA viruses	Unassigned	Ampullaviridae		Ampullavirus	Ampullaviridae	Acidianus bottle-shaped virus	EF432053		Acidianus bottle-shaped virus	archaea	archaea
Group I: dsDNA viruses	Unassigned	Bicaudaviridae		Bicaudavirus	Bicaudaviridae	Acidianus two-tailed virus	AJ888457	NC_007409	Acidianus two-tailed virus, complete viral genome	archaea	archaea
Group I: dsDNA viruses	Unassigned	Clavaviridae		Clavavirus	Clavaviridae	Aeropyrum pernix bacilliform virus 1	AB537968		Aeropyrum pernix bacilliform virus 1 DNA, segment 1, complete sequence	archaea	archaea
Group I: dsDNA viruses	Unassigned	Fuselloviridae		Alphafusellovirus	Fuselloviridae	Sulfolobus spindle-shaped virus 1	X07234	NC_001338	Sulfolobus virus 1 complete genome (provirus)	archaea	archaea
Group I: dsDNA viruses	Unassigned	Fuselloviridae		Alphafusellovirus	Fuselloviridae	Sulfolobus spindle-shaped virus 2	AY370762	NC_005265	Fusellovirus SSV2, complete genome	archaea	archaea
Group I: dsDNA viruses	Unassigned	Fuselloviridae		Alphafusellovirus	Fuselloviridae	Sulfolobus spindle-shaped virus 4	EU030938	NC_009986	Sulfolobus spindle-shaped virus 4, complete genome	archaea	archaea
Group I: dsDNA viruses	Unassigned	Fuselloviridae		Alphafusellovirus	Fuselloviridae	Sulfolobus spindle-shaped virus 5	EU030939	NC_011217	Sulfolobus spindle-shaped virus 5, complete genome	archaea	archaea
Group I: dsDNA viruses	Unassigned	Fuselloviridae		Alphafusellovirus	Fuselloviridae	Sulfolobus spindle-shaped virus 7	FJ870916	NC_013588	Sulfolobus spindle-shaped virus 7, complete genome	archaea	archaea
Group I: dsDNA viruses	Unassigned	Fuselloviridae		Alphafusellovirus	Fuselloviridae	Sulfolobus spindle-shaped virus 8	AY388628	NC_005360	Sulfolobus spindle-shaped virus Ragged Hills, complete genome	archaea	archaea
Group I: dsDNA viruses	Unassigned	Fuselloviridae		Alphafusellovirus	Fuselloviridae	Sulfolobus spindle-shaped virus 9	AY423772	NC_005361	Sulfolobus spindle-shaped virus Kamchatka-1, complete genome	archaea	archaea
Group I: dsDNA viruses	Unassigned	Fuselloviridae		Betafusellovirus	Fuselloviridae	Acidianus spindle-shaped virus 1	FJ870917	NC_013585	Acidianus spindle-shaped virus 1, complete genome	archaea	archaea
Group I: dsDNA viruses	Unassigned	Fuselloviridae		Betafusellovirus	Fuselloviridae	Sulfolobus spindle-shaped virus 6	FJ870915	NC_013587	Sulfolobus spindle-shaped virus 6, complete genome	archaea	archaea
Group I: dsDNA viruses	Unassigned	Globuloviridae		Globulovirus	Globuloviridae	Pyrobaculum spherical virus	AJ635161	NC_005872	Pyrobaculum spherical virus complete genome	archaea	archaea
Group I: dsDNA viruses	Unassigned	Globuloviridae		Globulovirus	Globuloviridae	Thermoproteus tenax spherical virus 1	AY722806	NC_006556	Thermoproteus tenax spherical virus 1, complete genome	archaea	archaea
Group I: dsDNA viruses	Unassigned	Guttaviridae		Betaguttavirus	Guttaviridae	Aeropyrum pernix ovoid virus 1	HE580237	NC_028256	TPA_exp: Aeropyrum pernix ovoid virus 1 complete genome	archaea	archaea
Group I: dsDNA viruses	Unassigned	Portogloboviridae		Alphaportoglobovirus	Portogloboviridae	Sulfolobus alphaportoglobovirus 1	KY780159		Sulfolobus polyhedral virus 1 isolate S14, complete genome	archaea	archaea
Group I: dsDNA viruses	Unassigned	Tristromaviridae		Alphatristromavirus	Tristromaviridae	Pyrobaculum filamentous virus 1	KU307456	NC_029548	Pyrobaculum filamentous virus 1, complete genome	archaea	archaea
Group I: dsDNA viruses	Unassigned	Tristromaviridae		Alphatristromavirus	Tristromaviridae	Thermoproteus tenax virus 1	X14855		Thermoproteus tenax virus 1 (TTV1) genome	archaea	archaea
Group I: dsDNA viruses	Unassigned	Turriviridae		Alphaturrivirus	Turriviridae	Sulfolobus turreted icosahedral virus 1	AY569307		Sulfolobus turreted icosahedral virus 1	archaea	archaea
Group I: dsDNA viruses	Unassigned	Turriviridae		Alphaturrivirus	Turriviridae	Sulfolobus turreted icosahedral virus 2	GU080336		Sulfolobus turreted icosahedral virus 2	archaea	archaea
Group I: dsDNA viruses	Caudovirales	Myoviridae	Ampvirinae	Chippewavirus	Myoviridae	Arthrobacter virus Barretlemon	KU647629		Arthrobacter phage BarretLemon, complete genome	archaea, bacteria	archaea, bacteria
Group I: dsDNA viruses	Caudovirales	Myoviridae	Ampvirinae	Jawnskivirus	Myoviridae	Arthrobacter virus Brent	KT365401		Arthrobacter phage Brent, complete genome	archaea, bacteria	archaea, bacteria
Group I: dsDNA viruses	Caudovirales	Myoviridae	Ampvirinae	Jawnskivirus	Myoviridae	Arthrobacter virus Jawnski	KU160651		Arthrobacter phage Jawnski, complete genome	archaea, bacteria	archaea, bacteria
Group I: dsDNA viruses	Caudovirales	Myoviridae	Ampvirinae	Sonnyvirus	Myoviridae	Arthrobacter virus Martha	KU160656		Arthrobacter phage Martha, complete genome	archaea, bacteria	archaea, bacteria
Group I: dsDNA viruses	Caudovirales	Myoviridae	Ampvirinae	Sonnyvirus	Myoviridae	Arthrobacter virus Sonny	KU160665		Arthrobacter phage Sonny, complete genome	archaea, bacteria	archaea, bacteria
Group I: dsDNA viruses	Caudovirales	Myoviridae	Ampvirinae	Sonnyvirus	Myoviridae	Arthrobacter virus Taeyoung	KU160668		Arthrobacter phage TaeYoung, complete genome	archaea, bacteria	archaea, bacteria
Group I: dsDNA viruses	Caudovirales	Myoviridae	Eucampyvirinae	Cp220virus	Myoviridae	Campylobacter virus CP21	HE815464		Campylobacter virus CP21	archaea, bacteria	archaea, bacteria
Group I: dsDNA viruses	Caudovirales	Myoviridae	Eucampyvirinae	Cp220virus	Myoviridae	Campylobacter virus CP220	FN667788		Campylobacter virus CP220	archaea, bacteria	archaea, bacteria
Group I: dsDNA viruses	Caudovirales	Myoviridae	Eucampyvirinae	Cp220virus	Myoviridae	Campylobacter virus CPt10	FN667789		Campylobacter virus CPt10	archaea, bacteria	archaea, bacteria
Group I: dsDNA viruses	Caudovirales	Myoviridae	Eucampyvirinae	Cp220virus	Myoviridae	Campylobacter virus IBB35	HM246720		Campylobacter virus IBB35	archaea, bacteria	archaea, bacteria
Group I: dsDNA viruses	Caudovirales	Myoviridae	Eucampyvirinae	Cp8virus	Myoviridae	Campylobacter virus CP30A	JX569801		Campylobacter virus CP30A	archaea, bacteria	archaea, bacteria
Group I: dsDNA viruses	Caudovirales	Myoviridae	Eucampyvirinae	Cp8virus	Myoviridae	Campylobacter virus CP81	FR823450		Campylobacter virus CP81	archaea, bacteria	archaea, bacteria
Group I: dsDNA viruses	Caudovirales	Myoviridae	Eucampyvirinae	Cp8virus	Myoviridae	Campylobacter virus CPX	JN132397		Campylobacter virus CPX	archaea, bacteria	archaea, bacteria
Group I: dsDNA viruses	Caudovirales	Myoviridae	Eucampyvirinae	Cp8virus	Myoviridae	Campylobacter virus NCTC12673	GU296433		Campylobacter virus NCTC12673	archaea, bacteria	archaea, bacteria
Group I: dsDNA viruses	Caudovirales	Myoviridae	Ounavirinae	Ea214virus	Myoviridae	Erwinia virus Ea214	EU710883		Erwinia virus Ea214	archaea, bacteria	archaea, bacteria
Group I: dsDNA viruses	Caudovirales	Myoviridae	Ounavirinae	Ea214virus	Myoviridae	Erwinia virus M7	HQ728263		Erwinia virus M7	archaea, bacteria	archaea, bacteria
Group I: dsDNA viruses	Caudovirales	Myoviridae	Ounavirinae	Felixo1virus	Myoviridae	Escherichia virus AYO145A	KR014248		Escherichia virus AYO145A	archaea, bacteria	archaea, bacteria
Group I: dsDNA viruses	Caudovirales	Myoviridae	Ounavirinae	Felixo1virus	Myoviridae	Escherichia virus EC6	JX560968		Escherichia virus EC6	archaea, bacteria	archaea, bacteria
Group I: dsDNA viruses	Caudovirales	Myoviridae	Ounavirinae	Felixo1virus	Myoviridae	Escherichia virus HY02	KM092515		Escherichia virus HY02	archaea, bacteria	archaea, bacteria
Group I: dsDNA viruses	Caudovirales	Myoviridae	Ounavirinae	Felixo1virus	Myoviridae	Escherichia virus JH2	KF055347		Escherichia virus JH2	archaea, bacteria	archaea, bacteria
Group I: dsDNA viruses	Caudovirales	Myoviridae	Ounavirinae	Felixo1virus	Myoviridae	Escherichia virus TP1	KP869100		Escherichia virus TP1	archaea, bacteria	archaea, bacteria
Group I: dsDNA viruses	Caudovirales	Myoviridae	Ounavirinae	Felixo1virus	Myoviridae	Escherichia virus VpaE1	KM657822		Escherichia virus VpaE1	archaea, bacteria	archaea, bacteria
Group I: dsDNA viruses	Caudovirales	Myoviridae	Ounavirinae	Felixo1virus	Myoviridae	Escherichia virus wV8	EU877232		Escherichia virus wV8	archaea, bacteria	archaea, bacteria
Group I: dsDNA viruses	Caudovirales	Myoviridae	Ounavirinae	Felixo1virus	Myoviridae	Salmonella virus HB2014	KP010413		Salmonella virus HB2014	archaea, bacteria	archaea, bacteria
Group I: dsDNA viruses	Caudovirales	Myoviridae	Ounavirinae	Felixo1virus	Myoviridae	Salmonella virus Mushroom	KP143762		Salmonella virus Mushroom	archaea, bacteria	archaea, bacteria
Group I: dsDNA viruses	Caudovirales	Myoviridae	Ounavirinae	Felixo1virus	Myoviridae	Salmonella virus UAB87	JN225449		Salmonella virus UAB87	archaea, bacteria	archaea, bacteria
Group I: dsDNA viruses	Caudovirales	Myoviridae	Ounavirinae	Mooglevirus	Myoviridae	Citrobacter virus Moogle	KM236239		Citrobacter virus Moogle	archaea, bacteria	archaea, bacteria
Group I: dsDNA viruses	Caudovirales	Myoviridae	Ounavirinae	Mooglevirus	Myoviridae	Citrobacter virus Mordin	KT363872		Citrobacter virus Mordin	archaea, bacteria	archaea, bacteria
Group I: dsDNA viruses	Caudovirales	Myoviridae	Ounavirinae	Suspvirus	Myoviridae	Escherichia virus SUSP1	KT454805		Escherichia virus SUSP1	archaea, bacteria	archaea, bacteria
Group I: dsDNA viruses	Caudovirales	Myoviridae	Ounavirinae	Suspvirus	Myoviridae	Escherichia virus SUSP2	KT454806		Escherichia virus SUSP2	archaea, bacteria	archaea, bacteria
Group I: dsDNA viruses	Caudovirales	Myoviridae	Spounavirinae	Kayvirus	Myoviridae	Staphylococcus virus G15	JQ686190		Staphylococcus virus G15	archaea, bacteria	archaea, bacteria
Group I: dsDNA viruses	Caudovirales	Myoviridae	Spounavirinae	Kayvirus	Myoviridae	Staphylococcus virus JD7	JX878671		Staphylococcus virus JD7	archaea, bacteria	archaea, bacteria
Group I: dsDNA viruses	Caudovirales	Myoviridae	Spounavirinae	Kayvirus	Myoviridae	Staphylococcus virus MCE2014	KJ888149		Staphylococcus virus MCE2014	archaea, bacteria	archaea, bacteria
Group I: dsDNA viruses	Caudovirales	Myoviridae	Spounavirinae	Kayvirus	Myoviridae	Staphylococcus virus P108	KM216423		Staphylococcus virus P108	archaea, bacteria	archaea, bacteria
Group I: dsDNA viruses	Caudovirales	Myoviridae	Spounavirinae	Kayvirus	Myoviridae	Staphylococcus virus Rodi	KP027446		Staphylococcus virus Rodi	archaea, bacteria	archaea, bacteria
Group I: dsDNA viruses	Caudovirales	Myoviridae	Spounavirinae	Kayvirus	Myoviridae	Staphylococcus virus S253	AB853330		Staphylococcus virus S253	archaea, bacteria	archaea, bacteria
Group I: dsDNA viruses	Caudovirales	Myoviridae	Spounavirinae	Kayvirus	Myoviridae	Staphylococcus virus S25-4	AB853331		Staphylococcus virus S25-4	archaea, bacteria	archaea, bacteria
Group I: dsDNA viruses	Caudovirales	Myoviridae	Spounavirinae	Kayvirus	Myoviridae	Staphylococcus virus SA12	AB903967		Staphylococcus virus SA12	archaea, bacteria	archaea, bacteria
Group I: dsDNA viruses	Caudovirales	Myoviridae	Spounavirinae	P100virus	Myoviridae	Listeria virus P100	DQ004855		Listeria virus P100	archaea, bacteria	archaea, bacteria
Group I: dsDNA viruses	Caudovirales	Myoviridae	Spounavirinae	Silviavirus	Myoviridae	Staphylococcus virus Remus	JX846613		Staphylococcus virus Remus	archaea, bacteria	archaea, bacteria
Group I: dsDNA viruses	Caudovirales	Myoviridae	Spounavirinae	Silviavirus	Myoviridae	Staphylococcus virus SA11	JX194239		Staphylococcus virus SA11	archaea, bacteria	archaea, bacteria
Group I: dsDNA viruses	Caudovirales	Myoviridae	Spounavirinae	Silviavirus	Myoviridae	Staphylococcus virus Stau2	KP881332		Staphylococcus virus Stau2	archaea, bacteria	archaea, bacteria
Group I: dsDNA viruses	Caudovirales	Myoviridae	Spounavirinae	Spo1virus	Myoviridae	Bacillus virus Camphawk	KF669649		Bacillus virus Camphawk	archaea, bacteria	archaea, bacteria
Group I: dsDNA viruses	Caudovirales	Myoviridae	Spounavirinae	Tsarbombavirus	Myoviridae	Bacillus virus BCP78	JN797797		Bacillus virus BCP78	archaea, bacteria	archaea, bacteria
Group I: dsDNA viruses	Caudovirales	Myoviridae	Spounavirinae	Tsarbombavirus	Myoviridae	Bacillus virus TsarBomba	KT224359		Bacillus virus TsarBomba	archaea, bacteria	archaea, bacteria
Group I: dsDNA viruses	Caudovirales	Myoviridae	Spounavirinae	Unassigned	Myoviridae	Lactobacillus virus Lb338-1	FJ822135		Lactobacillus virus Lb338-1	archaea, bacteria	archaea, bacteria
Group I: dsDNA viruses	Caudovirales	Myoviridae	Tevenvirinae	Cc31virus	Myoviridae	Enterobacter virus PG7	KJ101592		Enterobacter virus PG7	archaea, bacteria	archaea, bacteria
Group I: dsDNA viruses	Caudovirales	Myoviridae	Tevenvirinae	Cc31virus	Myoviridae	Escherichia virus CC31	GU323318		Escherichia virus CC31	archaea, bacteria	archaea, bacteria
Group I: dsDNA viruses	Caudovirales	Myoviridae	Tevenvirinae	Jd18virus	Myoviridae	Klebsiella virus JD18	KT239446		Klebsiella virus JD18	archaea, bacteria	archaea, bacteria
Group I: dsDNA viruses	Caudovirales	Myoviridae	Tevenvirinae	Jd18virus	Myoviridae	Klebsiella virus PKO111	KR269720		Klebsiella virus PKO111	archaea, bacteria	archaea, bacteria
Group I: dsDNA viruses	Caudovirales	Myoviridae	Tevenvirinae	Js98virus	Myoviridae	Escherichia virus Bp7	HQ829472		Escherichia virus Bp7	archaea, bacteria	archaea, bacteria
Group I: dsDNA viruses	Caudovirales	Myoviridae	Tevenvirinae	Js98virus	Myoviridae	Escherichia virus IME08	HM071924		Escherichia virus IME08	archaea, bacteria	archaea, bacteria
Group I: dsDNA viruses	Caudovirales	Myoviridae	Tevenvirinae	Js98virus	Myoviridae	Escherichia virus JS10	EU863409		Escherichia virus JS10	archaea, bacteria	archaea, bacteria
Group I: dsDNA viruses	Caudovirales	Myoviridae	Tevenvirinae	Js98virus	Myoviridae	Escherichia virus QL01	KT176190		Escherichia virus QL01	archaea, bacteria	archaea, bacteria
Group I: dsDNA viruses	Caudovirales	Myoviridae	Tevenvirinae	Js98virus	Myoviridae	Escherichia virus VR5	KP007359		Escherichia virus VR5	archaea, bacteria	archaea, bacteria
Group I: dsDNA viruses	Caudovirales	Myoviridae	Tevenvirinae	Kp15virus	Myoviridae	Enterobacter virus Eap3	KT321315		Enterobacter virus Eap3	archaea, bacteria	archaea, bacteria
Group I: dsDNA viruses	Caudovirales	Myoviridae	Tevenvirinae	Kp15virus	Myoviridae	Klebsiella virus KP15	GU295964		Klebsiella virus KP15	archaea, bacteria	archaea, bacteria
Group I: dsDNA viruses	Caudovirales	Myoviridae	Tevenvirinae	Kp15virus	Myoviridae	Klebsiella virus KP27	HQ918180		Klebsiella virus KP27	archaea, bacteria	archaea, bacteria
Group I: dsDNA viruses	Caudovirales	Myoviridae	Tevenvirinae	Kp15virus	Myoviridae	Klebsiella virus Matisse	KT001918		Klebsiella virus Matisse	archaea, bacteria	archaea, bacteria
Group I: dsDNA viruses	Caudovirales	Myoviridae	Tevenvirinae	Kp15virus	Myoviridae	Klebsiella virus Miro	KT001919		Klebsiella virus Miro	archaea, bacteria	archaea, bacteria
Group I: dsDNA viruses	Caudovirales	Myoviridae	Tevenvirinae	Moonvirus	Myoviridae	Citrobacter virus Merlin	KT001915		Citrobacter virus Merlin	archaea, bacteria	archaea, bacteria
Group I: dsDNA viruses	Caudovirales	Myoviridae	Tevenvirinae	Moonvirus	Myoviridae	Citrobacter virus Moon	KM236240		Citrobacter virus Moon	archaea, bacteria	archaea, bacteria
Group I: dsDNA viruses	Caudovirales	Myoviridae	Tevenvirinae	Rb49virus	Myoviridae	Escherichia virus JSE	EU863408		Escherichia virus JSE	archaea, bacteria	archaea, bacteria
Group I: dsDNA viruses	Caudovirales	Myoviridae	Tevenvirinae	Rb69virus	Myoviridae	Escherichia virus HX01	JX536493		Escherichia virus HX01	archaea, bacteria	archaea, bacteria
Group I: dsDNA viruses	Caudovirales	Myoviridae	Tevenvirinae	Rb69virus	Myoviridae	Escherichia virus JS09	KF582788		Escherichia virus JS09	archaea, bacteria	archaea, bacteria
Group I: dsDNA viruses	Caudovirales	Myoviridae	Tevenvirinae	Rb69virus	Myoviridae	Shigella virus UTAM	KM407600		Shigella virus UTAM	archaea, bacteria	archaea, bacteria
Group I: dsDNA viruses	Caudovirales	Myoviridae	Tevenvirinae	S16virus	Myoviridae	Salmonella virus S16	HQ331142		Salmonella virus S16	archaea, bacteria	archaea, bacteria
Group I: dsDNA viruses	Caudovirales	Myoviridae	Tevenvirinae	S16virus	Myoviridae	Salmonella virus STML198	JX181825		Salmonella virus STML198	archaea, bacteria	archaea, bacteria
Group I: dsDNA viruses	Caudovirales	Myoviridae	Tevenvirinae	Schizot4virus	Myoviridae	Vibrio virus ValKK3	KP671755		Vibrio virus ValKK3	archaea, bacteria	archaea, bacteria
Group I: dsDNA viruses	Caudovirales	Myoviridae	Tevenvirinae	Sp18virus	Myoviridae	Escherichia virus VR20	KP007360		Escherichia virus VR20	archaea, bacteria	archaea, bacteria
Group I: dsDNA viruses	Caudovirales	Myoviridae	Tevenvirinae	Sp18virus	Myoviridae	Escherichia virus VR25	KP007361		Escherichia virus VR25	archaea, bacteria	archaea, bacteria
Group I: dsDNA viruses	Caudovirales	Myoviridae	Tevenvirinae	Sp18virus	Myoviridae	Escherichia virus VR26	KP007362		Escherichia virus VR26	archaea, bacteria	archaea, bacteria
Group I: dsDNA viruses	Caudovirales	Myoviridae	Tevenvirinae	Sp18virus	Myoviridae	Escherichia virus VR7	HM563683		Escherichia virus VR7	archaea, bacteria	archaea, bacteria
Group I: dsDNA viruses	Caudovirales	Myoviridae	Tevenvirinae	Sp18virus	Myoviridae	Shigella virus SP18	GQ981382		Shigella virus SP18	archaea, bacteria	archaea, bacteria
Group I: dsDNA viruses	Caudovirales	Myoviridae	Tevenvirinae	T4virus	Myoviridae	Escherichia virus AR1	AP011113		Escherichia virus AR1	archaea, bacteria	archaea, bacteria
Group I: dsDNA viruses	Caudovirales	Myoviridae	Tevenvirinae	T4virus	Myoviridae	Escherichia virus C40	JN986846		Escherichia virus C40	archaea, bacteria	archaea, bacteria
Group I: dsDNA viruses	Caudovirales	Myoviridae	Tevenvirinae	T4virus	Myoviridae	Escherichia virus E112	KJ668714		Escherichia virus E112	archaea, bacteria	archaea, bacteria
Group I: dsDNA viruses	Caudovirales	Myoviridae	Tevenvirinae	T4virus	Myoviridae	Escherichia virus ECML134	JX128259		Escherichia virus ECML134	archaea, bacteria	archaea, bacteria
Group I: dsDNA viruses	Caudovirales	Myoviridae	Tevenvirinae	T4virus	Myoviridae	Escherichia virus HY01	KF925357		Escherichia virus HY01	archaea, bacteria	archaea, bacteria
Group I: dsDNA viruses	Caudovirales	Myoviridae	Tevenvirinae	T4virus	Myoviridae	Escherichia virus Ime09	JN202312		Escherichia virus Ime09	archaea, bacteria	archaea, bacteria
Group I: dsDNA viruses	Caudovirales	Myoviridae	Tevenvirinae	T4virus	Myoviridae	Escherichia virus RB3	KM606994		Escherichia virus RB3	archaea, bacteria	archaea, bacteria
Group I: dsDNA viruses	Caudovirales	Myoviridae	Tevenvirinae	T4virus	Myoviridae	Shigella virus Pss1	KM501444		Shigella virus Pss1	archaea, bacteria	archaea, bacteria
Group I: dsDNA viruses	Caudovirales	Myoviridae	Tevenvirinae	T4virus	Myoviridae	Shigella virus Shfl2	HM035025		Shigella virus Shfl2	archaea, bacteria	archaea, bacteria
Group I: dsDNA viruses	Caudovirales	Myoviridae	Tevenvirinae	T4virus	Myoviridae	Yersinia virus D1	HE956711		Yersinia virus D1	archaea, bacteria	archaea, bacteria
Group I: dsDNA viruses	Caudovirales	Myoviridae	Tevenvirinae	T4virus	Myoviridae	Yersinia virus PST	KF208315		Yersinia virus PST	archaea, bacteria	archaea, bacteria
Group I: dsDNA viruses	Caudovirales	Myoviridae	Vequintavirinae	Cr3virus	Myoviridae	Cronobacter virus CR3	JQ691612		Cronobacter virus CR3	archaea, bacteria	archaea, bacteria
Group I: dsDNA viruses	Caudovirales	Myoviridae	Vequintavirinae	Cr3virus	Myoviridae	Cronobacter virus CR8	KC954774		Cronobacter virus CR8	archaea, bacteria	archaea, bacteria
Group I: dsDNA viruses	Caudovirales	Myoviridae	Vequintavirinae	Cr3virus	Myoviridae	Cronobacter virus CR9	JQ691611		Cronobacter virus CR9	archaea, bacteria	archaea, bacteria
Group I: dsDNA viruses	Caudovirales	Myoviridae	Vequintavirinae	Cr3virus	Myoviridae	Cronobacter virus PBES02	KT353109		Cronobacter virus PBES02	archaea, bacteria	archaea, bacteria
Group I: dsDNA viruses	Caudovirales	Myoviridae	Vequintavirinae	Cr3virus	Myoviridae	Pectobacterium virus phiTE	JQ015307		Pectobacterium virus phiTE	archaea, bacteria	archaea, bacteria
Group I: dsDNA viruses	Caudovirales	Myoviridae	Vequintavirinae	Se1virus	Myoviridae	Cronobacter virus GAP31	JN882284		Cronobacter virus GAP31	archaea, bacteria	archaea, bacteria
Group I: dsDNA viruses	Caudovirales	Myoviridae	Vequintavirinae	Se1virus	Myoviridae	Escherichia virus 4MG	KF550303		Escherichia virus 4MG	archaea, bacteria	archaea, bacteria
Group I: dsDNA viruses	Caudovirales	Myoviridae	Vequintavirinae	Se1virus	Myoviridae	Salmonella virus SE1	GU070616		Salmonella virus SE1	archaea, bacteria	archaea, bacteria
Group I: dsDNA viruses	Caudovirales	Myoviridae	Vequintavirinae	Se1virus	Myoviridae	Salmonella virus SSE121	JX181824		Salmonella virus SSE121	archaea, bacteria	archaea, bacteria
Group I: dsDNA viruses	Caudovirales	Myoviridae	Vequintavirinae	V5virus	Myoviridae	Escherichia virus FFH2	KJ190158		Escherichia virus FFH2	archaea, bacteria	archaea, bacteria
Group I: dsDNA viruses	Caudovirales	Myoviridae	Vequintavirinae	V5virus	Myoviridae	Escherichia virus FV3	JQ031132		Escherichia virus FV3	archaea, bacteria	archaea, bacteria
Group I: dsDNA viruses	Caudovirales	Myoviridae	Vequintavirinae	V5virus	Myoviridae	Escherichia virus JES2013	KC690136		Escherichia virus JES2013	archaea, bacteria	archaea, bacteria
Group I: dsDNA viruses	Caudovirales	Myoviridae	Vequintavirinae	V5virus	Myoviridae	Escherichia virus V5	DQ832317		Escherichia virus V5	archaea, bacteria	archaea, bacteria
Group I: dsDNA viruses	Caudovirales	Myoviridae		Abouovirus	Myoviridae	Brevibacillus virus Abouo	KC595517		Brevibacillus virus Abouo	archaea, bacteria	archaea, bacteria
Group I: dsDNA viruses	Caudovirales	Myoviridae		Abouovirus	Myoviridae	Brevibacillus virus Davies	KC595518		Brevibacillus virus Davies	archaea, bacteria	archaea, bacteria
Group I: dsDNA viruses	Caudovirales	Myoviridae		Agatevirus	Myoviridae	Bacillus virus Agate	JX238501		Bacillus virus Agate	archaea, bacteria	archaea, bacteria
Group I: dsDNA viruses	Caudovirales	Myoviridae		Agatevirus	Myoviridae	Bacillus virus Bobb	KM051843		Bacillus virus Bobb	archaea, bacteria	archaea, bacteria
Group I: dsDNA viruses	Caudovirales	Myoviridae		Agatevirus	Myoviridae	Bacillus virus Bp8pC	KJ010547		Bacillus virus Bp8pC	archaea, bacteria	archaea, bacteria
Group I: dsDNA viruses	Caudovirales	Myoviridae		Agrican357virus	Myoviridae	Erwinia virus Deimos	KU886225		Erwinia virus Deimos	archaea, bacteria	archaea, bacteria
Group I: dsDNA viruses	Caudovirales	Myoviridae		Agrican357virus	Myoviridae	Erwinia virus Ea35-70	KF806589		Erwinia virus Ea35-70	archaea, bacteria	archaea, bacteria
Group I: dsDNA viruses	Caudovirales	Myoviridae		Agrican357virus	Myoviridae	Erwinia virus RAY	KU886224		Erwinia virus RAY	archaea, bacteria	archaea, bacteria
Group I: dsDNA viruses	Caudovirales	Myoviridae		Agrican357virus	Myoviridae	Erwinia virus Simmy50	KU886223		Erwinia virus Simmy50	archaea, bacteria	archaea, bacteria
Group I: dsDNA viruses	Caudovirales	Myoviridae		Agrican357virus	Myoviridae	Erwinia virus SpecialG	KU886222		Erwinia virus SpecialG	archaea, bacteria	archaea, bacteria
Group I: dsDNA viruses	Caudovirales	Myoviridae		Ap22virus	Myoviridae	Acinetobacter virus AB1	HM368260		Acinetobacter virus AB1	archaea, bacteria	archaea, bacteria
Group I: dsDNA viruses	Caudovirales	Myoviridae		Ap22virus	Myoviridae	Acinetobacter virus AB2	JX976549		Acinetobacter virus AB2	archaea, bacteria	archaea, bacteria
Group I: dsDNA viruses	Caudovirales	Myoviridae		Ap22virus	Myoviridae	Acinetobacter virus AbC62	KJ817802		Acinetobacter virus AbC62	archaea, bacteria	archaea, bacteria
Group I: dsDNA viruses	Caudovirales	Myoviridae		Ap22virus	Myoviridae	Acinetobacter virus AP22	HE806280		Acinetobacter virus AP22	archaea, bacteria	archaea, bacteria
Group I: dsDNA viruses	Caudovirales	Myoviridae		Arv1virus	Myoviridae	Arthrobacter virus Trina	KU160660		Arthrobacter virus Trina	archaea, bacteria	archaea, bacteria
Group I: dsDNA viruses	Caudovirales	Myoviridae		Arvunavirus	Myoviridae	Arthrobacter virus ArV1	KM879463		Arthrobacter phage vB_ArtM-ArV1, complete genome	archaea, bacteria	archaea, bacteria
Group I: dsDNA viruses	Caudovirales	Myoviridae		Arvunavirus	Myoviridae	Arthrobacter virus Conboy	KX522650		Arthrobacter Phage Conboy, complete genome	archaea, bacteria	archaea, bacteria
Group I: dsDNA viruses	Caudovirales	Myoviridae		B4virus	Myoviridae	Bacillus virus AvesoBmore	KT307976		Bacillus virus AvesoBmore	archaea, bacteria	archaea, bacteria
Group I: dsDNA viruses	Caudovirales	Myoviridae		B4virus	Myoviridae	Bacillus virus B4	JN790865		Bacillus virus B4	archaea, bacteria	archaea, bacteria
Group I: dsDNA viruses	Caudovirales	Myoviridae		B4virus	Myoviridae	Bacillus virus Bigbertha	KF669647		Bacillus virus Bigbertha	archaea, bacteria	archaea, bacteria
Group I: dsDNA viruses	Caudovirales	Myoviridae		B4virus	Myoviridae	Bacillus virus Riley	KJ489402		Bacillus virus Riley	archaea, bacteria	archaea, bacteria
Group I: dsDNA viruses	Caudovirales	Myoviridae		B4virus	Myoviridae	Bacillus virus Spock	KF669662		Bacillus virus Spock	archaea, bacteria	archaea, bacteria
Group I: dsDNA viruses	Caudovirales	Myoviridae		B4virus	Myoviridae	Bacillus virus Troll	KF208639		Bacillus virus Troll	archaea, bacteria	archaea, bacteria
Group I: dsDNA viruses	Caudovirales	Myoviridae		Bastillevirus	Myoviridae	Bacillus virus Bastille	JF966203		Bacillus virus Bastille	archaea, bacteria	archaea, bacteria
Group I: dsDNA viruses	Caudovirales	Myoviridae		Bastillevirus	Myoviridae	Bacillus virus CAM003	KJ489397		Bacillus virus CAM003	archaea, bacteria	archaea, bacteria
Group I: dsDNA viruses	Caudovirales	Myoviridae		Bc431virus	Myoviridae	Bacillus virus Bc431	JX094431		Bacillus virus Bc431	archaea, bacteria	archaea, bacteria
Group I: dsDNA viruses	Caudovirales	Myoviridae		Bc431virus	Myoviridae	Bacillus virus Bcp1	KJ451625		Bacillus virus Bcp1	archaea, bacteria	archaea, bacteria
Group I: dsDNA viruses	Caudovirales	Myoviridae		Bc431virus	Myoviridae	Bacillus virus BCP82	KJ081346		Bacillus virus BCP82	archaea, bacteria	archaea, bacteria
Group I: dsDNA viruses	Caudovirales	Myoviridae		Bc431virus	Myoviridae	Bacillus virus BM15	KT995480		Bacillus virus BM15	archaea, bacteria	archaea, bacteria
Group I: dsDNA viruses	Caudovirales	Myoviridae		Bc431virus	Myoviridae	Bacillus virus Deepblue	KU577463		Bacillus virus Deepblue	archaea, bacteria	archaea, bacteria
Group I: dsDNA viruses	Caudovirales	Myoviridae		Bc431virus	Myoviridae	Bacillus virus JBP901	KJ676859		Bacillus virus JBP901	archaea, bacteria	archaea, bacteria
Group I: dsDNA viruses	Caudovirales	Myoviridae		Biquartavirus	Myoviridae	Aeromonas virus 44RR2	AY375531		Aeromonas virus 44RR2	archaea, bacteria	archaea, bacteria
Group I: dsDNA viruses	Caudovirales	Myoviridae		Bxz1virus	Myoviridae	Mycobacterium virus Alice	JF704092		Mycobacterium virus Alice	archaea, bacteria	archaea, bacteria
Group I: dsDNA viruses	Caudovirales	Myoviridae		Bxz1virus	Myoviridae	Mycobacterium virus Bxz1	AY129337		Mycobacterium virus Bxz1	archaea, bacteria	archaea, bacteria
Group I: dsDNA viruses	Caudovirales	Myoviridae		Bxz1virus	Myoviridae	Mycobacterium virus Dandelion	JN412588		Mycobacterium virus Dandelion	archaea, bacteria	archaea, bacteria
Group I: dsDNA viruses	Caudovirales	Myoviridae		Bxz1virus	Myoviridae	Mycobacterium virus HyRo	KT281790		Mycobacterium virus HyRo	archaea, bacteria	archaea, bacteria
Group I: dsDNA viruses	Caudovirales	Myoviridae		Bxz1virus	Myoviridae	Mycobacterium virus Nappy	JN699627		Mycobacterium virus Nappy	archaea, bacteria	archaea, bacteria
Group I: dsDNA viruses	Caudovirales	Myoviridae		Bxz1virus	Myoviridae	Mycobacterium virus Sebata	JN204348		Mycobacterium virus Sebata	archaea, bacteria	archaea, bacteria
Group I: dsDNA viruses	Caudovirales	Myoviridae		Cp51virus	Myoviridae	Bacillus virus CP51	KF554508		Bacillus virus CP51	archaea, bacteria	archaea, bacteria
Group I: dsDNA viruses	Caudovirales	Myoviridae		Cp51virus	Myoviridae	Bacillus virus JL	KC595512		Bacillus virus JL	archaea, bacteria	archaea, bacteria
Group I: dsDNA viruses	Caudovirales	Myoviridae		Cp51virus	Myoviridae	Bacillus virus Shanette	KC595513		Bacillus virus Shanette	archaea, bacteria	archaea, bacteria
Group I: dsDNA viruses	Caudovirales	Myoviridae		Cvm10virus	Myoviridae	Escherichia virus CVM10	GU903191		Escherichia virus CVM10	archaea, bacteria	archaea, bacteria
Group I: dsDNA viruses	Caudovirales	Myoviridae		Cvm10virus	Myoviridae	Escherichia virus ep3	KM360178		Escherichia virus ep3	archaea, bacteria	archaea, bacteria
Group I: dsDNA viruses	Caudovirales	Myoviridae		Eah2virus	Myoviridae	Erwinia virus Asesino	KX397364		Erwinia phage vB_EamM_Asesino, complete genome	archaea, bacteria	archaea, bacteria
Group I: dsDNA viruses	Caudovirales	Myoviridae		Eah2virus	Myoviridae	Erwinia virus EaH2	JX316028		Erwinia phage phiEaH2, complete genome	archaea, bacteria	archaea, bacteria
Group I: dsDNA viruses	Caudovirales	Myoviridae		Elvirus	Myoviridae	Pseudomonas virus EL	AJ697969		Pseudomonas virus EL	archaea, bacteria	archaea, bacteria
Group I: dsDNA viruses	Caudovirales	Myoviridae		Jimmervirus	Myoviridae	Brevibacillus virus Jimmer	KC595514		Brevibacillus virus Jimmer	archaea, bacteria	archaea, bacteria
Group I: dsDNA viruses	Caudovirales	Myoviridae		Jimmervirus	Myoviridae	Brevibacillus virus Osiris	KT151956		Brevibacillus virus Osiris	archaea, bacteria	archaea, bacteria
Group I: dsDNA viruses	Caudovirales	Myoviridae		Kpp10virus	Myoviridae	Pseudomonas virus Ab03	LN610573		Pseudomonas virus Ab03	archaea, bacteria	archaea, bacteria
Group I: dsDNA viruses	Caudovirales	Myoviridae		Kpp10virus	Myoviridae	Pseudomonas virus KPP10	AB472900		Pseudomonas virus KPP10	archaea, bacteria	archaea, bacteria
Group I: dsDNA viruses	Caudovirales	Myoviridae		Kpp10virus	Myoviridae	Pseudomonas virus PAKP3	KC862299		Pseudomonas virus PAKP3	archaea, bacteria	archaea, bacteria
Group I: dsDNA viruses	Caudovirales	Myoviridae		M12virus	Myoviridae	Sinorhizobium virus M12	KF381361		Sinorhizobium virus M12	archaea, bacteria	archaea, bacteria
Group I: dsDNA viruses	Caudovirales	Myoviridae		M12virus	Myoviridae	Sinorhizobium virus M7	KR052480		Sinorhizobium virus M7	archaea, bacteria	archaea, bacteria
Group I: dsDNA viruses	Caudovirales	Myoviridae		M12virus	Myoviridae	Sinorhizobium virus N3	KR052482		Sinorhizobium virus N3	archaea, bacteria	archaea, bacteria
Group I: dsDNA viruses	Caudovirales	Myoviridae		Machinavirus	Myoviridae	Erwinia virus Machina	KX397370		Erwinia phage vB_EamM_Machina, complete genome	archaea, bacteria	archaea, bacteria
Group I: dsDNA viruses	Caudovirales	Myoviridae		Msw3virus	Myoviridae	Edwardsiella virus MSW3	AB767244		Edwardsiella virus MSW3	archaea, bacteria	archaea, bacteria
Group I: dsDNA viruses	Caudovirales	Myoviridae		Msw3virus	Myoviridae	Edwardsiella virus PEi21	AP013057		Edwardsiella virus PEi21	archaea, bacteria	archaea, bacteria
Group I: dsDNA viruses	Caudovirales	Myoviridae		Muvirus	Myoviridae	Shigella virus SfMu	KP010268		Shigella virus SfMu	archaea, bacteria	archaea, bacteria
Group I: dsDNA viruses	Caudovirales	Myoviridae		Nit1virus	Myoviridae	Bacillus virus Grass	KF669652		Bacillus virus Grass	archaea, bacteria	archaea, bacteria
Group I: dsDNA viruses	Caudovirales	Myoviridae		Nit1virus	Myoviridae	Bacillus virus NIT1	AP013029		Bacillus virus NIT1	archaea, bacteria	archaea, bacteria
Group I: dsDNA viruses	Caudovirales	Myoviridae		Nit1virus	Myoviridae	Bacillus virus SPG24	AB930182		Bacillus virus SPG24	archaea, bacteria	archaea, bacteria
Group I: dsDNA viruses	Caudovirales	Myoviridae		Ntreusvirus	Myoviridae	Salmonella virus SPN3US	JN641803		Salmonella phage SPN3US, complete genome	archaea, bacteria	archaea, bacteria
Group I: dsDNA viruses	Caudovirales	Myoviridae		Pakpunavirus	Myoviridae	Pseudomonas virus CAb02	LN610572		Pseudomonas virus CAb02	archaea, bacteria	archaea, bacteria
Group I: dsDNA viruses	Caudovirales	Myoviridae		Pakpunavirus	Myoviridae	Pseudomonas virus CAb1	HE983845		Pseudomonas virus CAb1	archaea, bacteria	archaea, bacteria
Group I: dsDNA viruses	Caudovirales	Myoviridae		Pakpunavirus	Myoviridae	Pseudomonas virus JG004	GU988610		Pseudomonas virus JG004	archaea, bacteria	archaea, bacteria
Group I: dsDNA viruses	Caudovirales	Myoviridae		Pakpunavirus	Myoviridae	Pseudomonas virus PAKP1	KC862297		Pseudomonas virus PAKP1	archaea, bacteria	archaea, bacteria
Group I: dsDNA viruses	Caudovirales	Myoviridae		Pakpunavirus	Myoviridae	Pseudomonas virus PAKP4	KC862300		Pseudomonas virus PAKP4	archaea, bacteria	archaea, bacteria
Group I: dsDNA viruses	Caudovirales	Myoviridae		Pakpunavirus	Myoviridae	Pseudomonas virus PaP1	HQ832595		Pseudomonas virus PaP1	archaea, bacteria	archaea, bacteria
Group I: dsDNA viruses	Caudovirales	Myoviridae		Pbunavirus	Myoviridae	Pseudomonas virus Ab28	LN610589		Pseudomonas virus Ab28	archaea, bacteria	archaea, bacteria
Group I: dsDNA viruses	Caudovirales	Myoviridae		Pbunavirus	Myoviridae	Pseudomonas virus DL60	KR054030		Pseudomonas virus DL60	archaea, bacteria	archaea, bacteria
Group I: dsDNA viruses	Caudovirales	Myoviridae		Pbunavirus	Myoviridae	Pseudomonas virus DL68	KR054033		Pseudomonas virus DL68	archaea, bacteria	archaea, bacteria
Group I: dsDNA viruses	Caudovirales	Myoviridae		Pbunavirus	Myoviridae	Pseudomonas virus JG024	GU815091		Pseudomonas virus JG024	archaea, bacteria	archaea, bacteria
Group I: dsDNA viruses	Caudovirales	Myoviridae		Pbunavirus	Myoviridae	Pseudomonas virus KPP12	AB560486		Pseudomonas virus KPP12	archaea, bacteria	archaea, bacteria
Group I: dsDNA viruses	Caudovirales	Myoviridae		Phikzvirus	Myoviridae	Pseudomonas virus PA7	JX233784		Pseudomonas virus PA7	archaea, bacteria	archaea, bacteria
Group I: dsDNA viruses	Caudovirales	Myoviridae		Rheph4virus	Myoviridae	Rhizobium virus RHEph4	JX483876		Rhizobium virus RHEph4	archaea, bacteria	archaea, bacteria
Group I: dsDNA viruses	Caudovirales	Myoviridae		Rsl2virus	Myoviridae	Ralstonia virus RSF1	AP014927		Ralstonia virus RSF1	archaea, bacteria	archaea, bacteria
Group I: dsDNA viruses	Caudovirales	Myoviridae		Rsl2virus	Myoviridae	Ralstonia virus RSL2	AP014693		Ralstonia virus RSL2	archaea, bacteria	archaea, bacteria
Group I: dsDNA viruses	Caudovirales	Myoviridae		Rslunavirus	Myoviridae	Ralstonia virus RSL1	AB366653		Ralstonia virus RSL1	archaea, bacteria	archaea, bacteria
Group I: dsDNA viruses	Caudovirales	Myoviridae		Secunda5virus	Myoviridae	Aeromonas virus 25	DQ529280		Aeromonas virus 25	archaea, bacteria	archaea, bacteria
Group I: dsDNA viruses	Caudovirales	Myoviridae		Secunda5virus	Myoviridae	Aeromonas virus Aes12	JN377895		Aeromonas virus Aes12	archaea, bacteria	archaea, bacteria
Group I: dsDNA viruses	Caudovirales	Myoviridae		Secunda5virus	Myoviridae	Aeromonas virus Aes508	JN377894		Aeromonas virus Aes508	archaea, bacteria	archaea, bacteria
Group I: dsDNA viruses	Caudovirales	Myoviridae		Secunda5virus	Myoviridae	Aeromonas virus AS4	HM452125		Aeromonas virus AS4	archaea, bacteria	archaea, bacteria
Group I: dsDNA viruses	Caudovirales	Myoviridae		Secunda5virus	Myoviridae	Stenotrophomonas virus IME13	JX306041		Stenotrophomonas virus IME13	archaea, bacteria	archaea, bacteria
Group I: dsDNA viruses	Caudovirales	Myoviridae		Sep1virus	Myoviridae	Staphylococcus virus IPLAC1C	KP027447		Staphylococcus virus IPLAC1C	archaea, bacteria	archaea, bacteria
Group I: dsDNA viruses	Caudovirales	Myoviridae		Sep1virus	Myoviridae	Staphylococcus virus SEP1	KF021268		Staphylococcus virus SEP1	archaea, bacteria	archaea, bacteria
Group I: dsDNA viruses	Caudovirales	Myoviridae		Svunavirus	Myoviridae	Bacillus virus 1	DQ840344		Bacillus virus 1, complete genome	archaea, bacteria	archaea, bacteria
Group I: dsDNA viruses	Caudovirales	Myoviridae		Svunavirus	Myoviridae	Geobacillus virus GBSV1	DQ340064		Geobacillus phage GBSV1, complete genome	archaea, bacteria	archaea, bacteria
Group I: dsDNA viruses	Caudovirales	Myoviridae		Tg1virus	Myoviridae	Yersinia virus R1RT	HE956709		Yersinia virus R1RT	archaea, bacteria	archaea, bacteria
Group I: dsDNA viruses	Caudovirales	Myoviridae		Tg1virus	Myoviridae	Yersinia virus TG1	KP202158		Yersinia virus TG1	archaea, bacteria	archaea, bacteria
Group I: dsDNA viruses	Caudovirales	Myoviridae		Vhmlvirus	Myoviridae	Vibrio virus MAR	JX556417		Vibrio virus MAR	archaea, bacteria	archaea, bacteria
Group I: dsDNA viruses	Caudovirales	Myoviridae		Vhmlvirus	Myoviridae	Vibrio virus VHML	AY133112		Vibrio virus VHML	archaea, bacteria	archaea, bacteria
Group I: dsDNA viruses	Caudovirales	Myoviridae		Vhmlvirus	Myoviridae	Vibrio virus VP585	FN297812		Vibrio virus VP585	archaea, bacteria	archaea, bacteria
Group I: dsDNA viruses	Caudovirales	Myoviridae		Wphvirus	Myoviridae	Bacillus virus BPS13	JN654439		Bacillus virus BPS13	archaea, bacteria	archaea, bacteria
Group I: dsDNA viruses	Caudovirales	Myoviridae		Wphvirus	Myoviridae	Bacillus virus Hakuna	KJ489399		Bacillus virus Hakuna	archaea, bacteria	archaea, bacteria
Group I: dsDNA viruses	Caudovirales	Myoviridae		Wphvirus	Myoviridae	Bacillus virus Megatron	KJ489401		Bacillus virus Megatron	archaea, bacteria	archaea, bacteria
Group I: dsDNA viruses	Caudovirales	Myoviridae		Wphvirus	Myoviridae	Bacillus virus WPh	HM144387		Bacillus virus WPh	archaea, bacteria	archaea, bacteria
Group I: dsDNA viruses	Caudovirales	Podoviridae	Autographivirinae	Fri1virus	Podoviridae	Acinetobacter virus AB3	KC311669		Acinetobacter virus AB3	archaea, bacteria	archaea, bacteria
Group I: dsDNA viruses	Caudovirales	Podoviridae	Autographivirinae	Fri1virus	Podoviridae	Acinetobacter virus Abp1	JX658790		Acinetobacter virus Abp1	archaea, bacteria	archaea, bacteria
Group I: dsDNA viruses	Caudovirales	Podoviridae	Autographivirinae	Fri1virus	Podoviridae	Acinetobacter virus Fri1	KR149290		Acinetobacter virus Fri1	archaea, bacteria	archaea, bacteria
Group I: dsDNA viruses	Caudovirales	Podoviridae	Autographivirinae	Fri1virus	Podoviridae	Acinetobacter virus IME200	KT804908		Acinetobacter virus IME200	archaea, bacteria	archaea, bacteria
Group I: dsDNA viruses	Caudovirales	Podoviridae	Autographivirinae	Fri1virus	Podoviridae	Acinetobacter virus PD6A3	KT388102		Acinetobacter virus PD6A3	archaea, bacteria	archaea, bacteria
Group I: dsDNA viruses	Caudovirales	Podoviridae	Autographivirinae	Fri1virus	Podoviridae	Acinetobacter virus PDAB9	KT388103		Acinetobacter virus PDAB9	archaea, bacteria	archaea, bacteria
Group I: dsDNA viruses	Caudovirales	Podoviridae	Autographivirinae	Fri1virus	Podoviridae	Acinetobacter virus phiAB1	HQ186308		Acinetobacter virus phiAB1	archaea, bacteria	archaea, bacteria
Group I: dsDNA viruses	Caudovirales	Podoviridae	Autographivirinae	Kp32virus	Podoviridae	Escherichia virus K30	HM480846		Escherichia virus K30	archaea, bacteria	archaea, bacteria
Group I: dsDNA viruses	Caudovirales	Podoviridae	Autographivirinae	Kp32virus	Podoviridae	Klebsiella virus K11	EU734173		Klebsiella virus K11	archaea, bacteria	archaea, bacteria
Group I: dsDNA viruses	Caudovirales	Podoviridae	Autographivirinae	Kp32virus	Podoviridae	Klebsiella virus K5	KR149291		Klebsiella virus K5	archaea, bacteria	archaea, bacteria
Group I: dsDNA viruses	Caudovirales	Podoviridae	Autographivirinae	Kp32virus	Podoviridae	Klebsiella virus Kp1	KT367885		Klebsiella virus Kp1	archaea, bacteria	archaea, bacteria
Group I: dsDNA viruses	Caudovirales	Podoviridae	Autographivirinae	Kp32virus	Podoviridae	Klebsiella virus KP32	GQ413937		Klebsiella virus KP32	archaea, bacteria	archaea, bacteria
Group I: dsDNA viruses	Caudovirales	Podoviridae	Autographivirinae	Kp32virus	Podoviridae	Klebsiella virus KpV289	LN866626		Klebsiella virus KpV289	archaea, bacteria	archaea, bacteria
Group I: dsDNA viruses	Caudovirales	Podoviridae	Autographivirinae	Kp34virus	Podoviridae	Klebsiella virus F19	KF765493		Klebsiella virus F19	archaea, bacteria	archaea, bacteria
Group I: dsDNA viruses	Caudovirales	Podoviridae	Autographivirinae	Kp34virus	Podoviridae	Klebsiella virus K244	AB716666		Klebsiella virus K244	archaea, bacteria	archaea, bacteria
Group I: dsDNA viruses	Caudovirales	Podoviridae	Autographivirinae	Kp34virus	Podoviridae	Klebsiella virus Kp2	KT367886		Klebsiella virus Kp2	archaea, bacteria	archaea, bacteria
Group I: dsDNA viruses	Caudovirales	Podoviridae	Autographivirinae	Kp34virus	Podoviridae	Klebsiella virus KP34	GQ413938		Klebsiella virus KP34	archaea, bacteria	archaea, bacteria
Group I: dsDNA viruses	Caudovirales	Podoviridae	Autographivirinae	Kp34virus	Podoviridae	Klebsiella virus KpV41	KT964103		Klebsiella virus KpV41	archaea, bacteria	archaea, bacteria
Group I: dsDNA viruses	Caudovirales	Podoviridae	Autographivirinae	Kp34virus	Podoviridae	Klebsiella virus KpV475	KX211991		Klebsiella virus KpV475	archaea, bacteria	archaea, bacteria
Group I: dsDNA viruses	Caudovirales	Podoviridae	Autographivirinae	Kp34virus	Podoviridae	Klebsiella virus KpV71	KU666550		Klebsiella virus KpV71	archaea, bacteria	archaea, bacteria
Group I: dsDNA viruses	Caudovirales	Podoviridae	Autographivirinae	Kp34virus	Podoviridae	Klebsiella virus SU503	KP708985		Klebsiella virus SU503	archaea, bacteria	archaea, bacteria
Group I: dsDNA viruses	Caudovirales	Podoviridae	Autographivirinae	Kp34virus	Podoviridae	Klebsiella virus SU552A	KP708986		Klebsiella virus SU552A	archaea, bacteria	archaea, bacteria
Group I: dsDNA viruses	Caudovirales	Podoviridae	Autographivirinae	Pradovirus	Podoviridae	Xanthomonas virus f20	KU595432		Xanthomonas virus f20	archaea, bacteria	archaea, bacteria
Group I: dsDNA viruses	Caudovirales	Podoviridae	Autographivirinae	Pradovirus	Podoviridae	Xanthomonas virus f30	KU595433		Xanthomonas virus f30	archaea, bacteria	archaea, bacteria
Group I: dsDNA viruses	Caudovirales	Podoviridae	Autographivirinae	Pradovirus	Podoviridae	Xylella virus Prado	KF626667		Xylella virus Prado	archaea, bacteria	archaea, bacteria
Group I: dsDNA viruses	Caudovirales	Podoviridae	Picovirinae	Cp1virus	Podoviridae	Streptococcus virus Cp1	Z47794		Streptococcus virus Cp1	archaea, bacteria	archaea, bacteria
Group I: dsDNA viruses	Caudovirales	Podoviridae	Picovirinae	Cp1virus	Podoviridae	Streptococcus virus Cp7	LK392619		Streptococcus virus Cp7	archaea, bacteria	archaea, bacteria
Group I: dsDNA viruses	Caudovirales	Podoviridae	Sepvirinae	Nona33virus	Podoviridae	Escherichia virus 24B	HM208303		Escherichia virus 24B	archaea, bacteria	archaea, bacteria
Group I: dsDNA viruses	Caudovirales	Podoviridae	Sepvirinae	Nona33virus	Podoviridae	Escherichia virus 933W	AF125520		Escherichia virus 933W	archaea, bacteria	archaea, bacteria
Group I: dsDNA viruses	Caudovirales	Podoviridae	Sepvirinae	Nona33virus	Podoviridae	Escherichia virus Min27	EU311208		Escherichia virus Min27	archaea, bacteria	archaea, bacteria
Group I: dsDNA viruses	Caudovirales	Podoviridae	Sepvirinae	Nona33virus	Podoviridae	Escherichia virus PA28	KP682381		Escherichia virus PA28	archaea, bacteria	archaea, bacteria
Group I: dsDNA viruses	Caudovirales	Podoviridae	Sepvirinae	Nona33virus	Podoviridae	Escherichia virus Stx2 II	AP005154		Escherichia virus Stx2 II	archaea, bacteria	archaea, bacteria
Group I: dsDNA viruses	Caudovirales	Podoviridae	Sepvirinae	Pocjvirus	Podoviridae	Shigella virus 7502Stx	KF766125		Shigella virus 7502Stx	archaea, bacteria	archaea, bacteria
Group I: dsDNA viruses	Caudovirales	Podoviridae	Sepvirinae	Pocjvirus	Podoviridae	Shigella virus POCJ13	KJ603229		Shigella virus POCJ13	archaea, bacteria	archaea, bacteria
Group I: dsDNA viruses	Caudovirales	Podoviridae	Sepvirinae	Tl2011virus	Podoviridae	Escherichia virus 191	KF971864		Escherichia virus 191	archaea, bacteria	archaea, bacteria
Group I: dsDNA viruses	Caudovirales	Podoviridae	Sepvirinae	Tl2011virus	Podoviridae	Escherichia virus PA2	KP682371		Escherichia virus PA2	archaea, bacteria	archaea, bacteria
Group I: dsDNA viruses	Caudovirales	Podoviridae	Sepvirinae	Tl2011virus	Podoviridae	Escherichia virus TL2011	JQ011318		Escherichia virus TL2011	archaea, bacteria	archaea, bacteria
Group I: dsDNA viruses	Caudovirales	Podoviridae	Sepvirinae	Tl2011virus	Podoviridae	Shigella virus VASD	KR781488		Shigella virus VASD	archaea, bacteria	archaea, bacteria
Group I: dsDNA viruses	Caudovirales	Podoviridae		Bcep22virus	Podoviridae	Burkholderia virus Bcep22	AY349011		Burkholderia virus Bcep22	archaea, bacteria	archaea, bacteria
Group I: dsDNA viruses	Caudovirales	Podoviridae		Bcep22virus	Podoviridae	Burkholderia virus Bcepil02	FJ937737		Burkholderia virus Bcepil02	archaea, bacteria	archaea, bacteria
Group I: dsDNA viruses	Caudovirales	Podoviridae		Bcep22virus	Podoviridae	Burkholderia virus Bcepmigl	JX104231		Burkholderia virus Bcepmigl	archaea, bacteria	archaea, bacteria
Group I: dsDNA viruses	Caudovirales	Podoviridae		Bcep22virus	Podoviridae	Burkholderia virus DC1	JN662425		Burkholderia virus DC1	archaea, bacteria	archaea, bacteria
Group I: dsDNA viruses	Caudovirales	Podoviridae		Cba41virus	Podoviridae	Cellulophaga virus Cba172	KC821609		Cellulophaga virus Cba172	archaea, bacteria	archaea, bacteria
Group I: dsDNA viruses	Caudovirales	Podoviridae		Cba41virus	Podoviridae	Cellulophaga virus Cba41	KC821632		Cellulophaga virus Cba41	archaea, bacteria	archaea, bacteria
Group I: dsDNA viruses	Caudovirales	Podoviridae		Dfl12virus	Podoviridae	Dinoroseobacter virus DFL12	KJ621082		Dinoroseobacter phage DFL12phi1, complete genome	archaea, bacteria	archaea, bacteria
Group I: dsDNA viruses	Caudovirales	Podoviridae		Ea92virus	Podoviridae	Erwinia virus Ea9-2	KF806588		Erwinia virus Ea9-2	archaea, bacteria	archaea, bacteria
Group I: dsDNA viruses	Caudovirales	Podoviridae		Ea92virus	Podoviridae	Erwinia virus Frozen	KX098389		Erwinia virus Frozen	archaea, bacteria	archaea, bacteria
Group I: dsDNA viruses	Caudovirales	Podoviridae		Epsilon15virus	Podoviridae	Salmonella virus SPN1S	JN391180		Salmonella virus SPN1S	archaea, bacteria	archaea, bacteria
Group I: dsDNA viruses	Caudovirales	Podoviridae		F116virus	Podoviridae	Pseudomonas virus F116	AY625898		Pseudomonas virus F116	archaea, bacteria	archaea, bacteria
Group I: dsDNA viruses	Caudovirales	Podoviridae		F116virus	Podoviridae	Pseudomonas virus H66	KC262634		Pseudomonas virus H66	archaea, bacteria	archaea, bacteria
Group I: dsDNA viruses	Caudovirales	Podoviridae		G7cvirus	Podoviridae	Escherichia virus APEC5	KF192075		Escherichia virus APEC5	archaea, bacteria	archaea, bacteria
Group I: dsDNA viruses	Caudovirales	Podoviridae		G7cvirus	Podoviridae	Escherichia virus APEC7	KF562340		Escherichia virus APEC7	archaea, bacteria	archaea, bacteria
Group I: dsDNA viruses	Caudovirales	Podoviridae		G7cvirus	Podoviridae	Escherichia virus Bp4	KJ135004		Escherichia virus Bp4	archaea, bacteria	archaea, bacteria
Group I: dsDNA viruses	Caudovirales	Podoviridae		G7cvirus	Podoviridae	Escherichia virus EC1UPM	KC206276		Escherichia virus EC1UPM	archaea, bacteria	archaea, bacteria
Group I: dsDNA viruses	Caudovirales	Podoviridae		G7cvirus	Podoviridae	Escherichia virus ECBP1	JX415535		Escherichia virus ECBP1	archaea, bacteria	archaea, bacteria
Group I: dsDNA viruses	Caudovirales	Podoviridae		G7cvirus	Podoviridae	Escherichia virus G7C	HQ259105		Escherichia virus G7C	archaea, bacteria	archaea, bacteria
Group I: dsDNA viruses	Caudovirales	Podoviridae		G7cvirus	Podoviridae	Escherichia virus IME11	JX880034		Escherichia virus IME11	archaea, bacteria	archaea, bacteria
Group I: dsDNA viruses	Caudovirales	Podoviridae		G7cvirus	Podoviridae	Shigella virus Sb1	KF620435		Shigella virus Sb1	archaea, bacteria	archaea, bacteria
Group I: dsDNA viruses	Caudovirales	Podoviridae		Jwalphavirus	Podoviridae	Achromobacter virus Axp3	KT321317		Achromobacter phage phiAxp-3, complete genome	archaea, bacteria	archaea, bacteria
Group I: dsDNA viruses	Caudovirales	Podoviridae		Jwalphavirus	Podoviridae	Achromobacter virus JWAlpha	KF787095		Achromobacter phage JWAlpha, complete genome	archaea, bacteria	archaea, bacteria
Group I: dsDNA viruses	Caudovirales	Podoviridae		Kf1virus	Podoviridae	Edwardsiella virus KF1	AB757800		Edwardsiella virus KF1	archaea, bacteria	archaea, bacteria
Group I: dsDNA viruses	Caudovirales	Podoviridae		Kpp25virus	Podoviridae	Pseudomonas virus KPP25	AB910393		Pseudomonas virus KPP25	archaea, bacteria	archaea, bacteria
Group I: dsDNA viruses	Caudovirales	Podoviridae		Kpp25virus	Podoviridae	Pseudomonas virus R18	LC102729		Pseudomonas virus R18	archaea, bacteria	archaea, bacteria
Group I: dsDNA viruses	Caudovirales	Podoviridae		Lit1virus	Podoviridae	Pseudomonas virus Ab09	HG962375		Pseudomonas virus Ab09	archaea, bacteria	archaea, bacteria
Group I: dsDNA viruses	Caudovirales	Podoviridae		Lit1virus	Podoviridae	Pseudomonas virus LIT1	FN422399		Pseudomonas virus LIT1	archaea, bacteria	archaea, bacteria
Group I: dsDNA viruses	Caudovirales	Podoviridae		Lit1virus	Podoviridae	Pseudomonas virus PA26	JX194238		Pseudomonas virus PA26	archaea, bacteria	archaea, bacteria
Group I: dsDNA viruses	Caudovirales	Podoviridae		Luz24virus	Podoviridae	Pseudomonas virus Ab22	LN610578		Pseudomonas virus Ab22	archaea, bacteria	archaea, bacteria
Group I: dsDNA viruses	Caudovirales	Podoviridae		Luz24virus	Podoviridae	Pseudomonas virus CHU	KP233880		Pseudomonas virus CHU	archaea, bacteria	archaea, bacteria
Group I: dsDNA viruses	Caudovirales	Podoviridae		Luz24virus	Podoviridae	Pseudomonas virus PAA2	KF856712		Pseudomonas virus PAA2	archaea, bacteria	archaea, bacteria
Group I: dsDNA viruses	Caudovirales	Podoviridae		Luz24virus	Podoviridae	Pseudomonas virus PaP4	KC294142		Pseudomonas virus PaP4	archaea, bacteria	archaea, bacteria
Group I: dsDNA viruses	Caudovirales	Podoviridae		Luz24virus	Podoviridae	Pseudomonas virus TL	HG518155		Pseudomonas virus TL	archaea, bacteria	archaea, bacteria
Group I: dsDNA viruses	Caudovirales	Podoviridae		Luz7virus	Podoviridae	Pseudomonas virus KPP21	LC064302		Pseudomonas virus KPP21	archaea, bacteria	archaea, bacteria
Group I: dsDNA viruses	Caudovirales	Podoviridae		Luz7virus	Podoviridae	Pseudomonas virus LUZ7	FN422398		Pseudomonas virus LUZ7	archaea, bacteria	archaea, bacteria
Group I: dsDNA viruses	Caudovirales	Podoviridae		Nonanavirus	Podoviridae	Salmonella virus 9NA	KJ802832		Salmonella virus 9NA	archaea, bacteria	archaea, bacteria
Group I: dsDNA viruses	Caudovirales	Podoviridae		Nonanavirus	Podoviridae	Salmonella virus SP069	KC139649		Salmonella virus SP069	archaea, bacteria	archaea, bacteria
Group I: dsDNA viruses	Caudovirales	Podoviridae		P22virus	Podoviridae	Salmonella virus BTP1	LT714109		Salmonella virus BTP1 genome assembly, chromosome: BTP1	archaea, bacteria	archaea, bacteria
Group I: dsDNA viruses	Caudovirales	Podoviridae		Pagevirus	Podoviridae	Bacillus virus Page	KF669655		Bacillus virus Page	archaea, bacteria	archaea, bacteria
Group I: dsDNA viruses	Caudovirales	Podoviridae		Pagevirus	Podoviridae	Bacillus virus Palmer	KP411017		Bacillus virus Palmer	archaea, bacteria	archaea, bacteria
Group I: dsDNA viruses	Caudovirales	Podoviridae		Pagevirus	Podoviridae	Bacillus virus Pascal	KM236247		Bacillus virus Pascal	archaea, bacteria	archaea, bacteria
Group I: dsDNA viruses	Caudovirales	Podoviridae		Pagevirus	Podoviridae	Bacillus virus Pony	KF669660		Bacillus virus Pony	archaea, bacteria	archaea, bacteria
Group I: dsDNA viruses	Caudovirales	Podoviridae		Pagevirus	Podoviridae	Bacillus virus Pookie	KM236248		Bacillus virus Pookie	archaea, bacteria	archaea, bacteria
Group I: dsDNA viruses	Caudovirales	Podoviridae		Phieco32virus	Podoviridae	Escherichia virus 172-1	KP308307		Escherichia virus 172-1	archaea, bacteria	archaea, bacteria
Group I: dsDNA viruses	Caudovirales	Podoviridae		Phieco32virus	Podoviridae	Escherichia virus ECB2	JX415536		Escherichia virus ECB2	archaea, bacteria	archaea, bacteria
Group I: dsDNA viruses	Caudovirales	Podoviridae		Phieco32virus	Podoviridae	Escherichia virus NJ01	JX867715		Escherichia virus NJ01	archaea, bacteria	archaea, bacteria
Group I: dsDNA viruses	Caudovirales	Podoviridae		Phieco32virus	Podoviridae	Escherichia virus Septima11	KF981730		Escherichia virus Septima11	archaea, bacteria	archaea, bacteria
Group I: dsDNA viruses	Caudovirales	Podoviridae		Phieco32virus	Podoviridae	Escherichia virus SU10	KM044272		Escherichia virus SU10	archaea, bacteria	archaea, bacteria
Group I: dsDNA viruses	Caudovirales	Podoviridae		Prtbvirus	Podoviridae	Brucella virus Pr	JN939332		Brucella virus Pr	archaea, bacteria	archaea, bacteria
Group I: dsDNA viruses	Caudovirales	Podoviridae		Prtbvirus	Podoviridae	Brucella virus Tb	JN939331		Brucella virus Tb	archaea, bacteria	archaea, bacteria
Group I: dsDNA viruses	Caudovirales	Podoviridae		Sp58virus	Podoviridae	Escherichia virus Pollock	KM236242		Escherichia phage Pollock, complete genome	archaea, bacteria	archaea, bacteria
Group I: dsDNA viruses	Caudovirales	Podoviridae		Sp58virus	Podoviridae	Salmonella virus FSL SP-058	KC139517		Salmonella phage FSL SP-058, complete genome	archaea, bacteria	archaea, bacteria
Group I: dsDNA viruses	Caudovirales	Podoviridae		Sp58virus	Podoviridae	Salmonella virus FSL SP-076	KC139520		Salmonella phage FSL SP-076, complete genome	archaea, bacteria	archaea, bacteria
Group I: dsDNA viruses	Caudovirales	Podoviridae		Una961virus	Podoviridae	Helicobacter virus 1961P	JQ617284		Helicobacter virus 1961P	archaea, bacteria	archaea, bacteria
Group I: dsDNA viruses	Caudovirales	Podoviridae		Una961virus	Podoviridae	Helicobacter virus KHP30	AB647160		Helicobacter virus KHP30	archaea, bacteria	archaea, bacteria
Group I: dsDNA viruses	Caudovirales	Podoviridae		Una961virus	Podoviridae	Helicobacter virus KHP40	AB731695		Helicobacter virus KHP40	archaea, bacteria	archaea, bacteria
Group I: dsDNA viruses	Caudovirales	Podoviridae		Vp5virus	Podoviridae	Vibrio virus VC8	JF712866		Vibrio virus VC8	archaea, bacteria	archaea, bacteria
Group I: dsDNA viruses	Caudovirales	Podoviridae		Vp5virus	Podoviridae	Vibrio virus VP2	AY505112		Vibrio virus VP2	archaea, bacteria	archaea, bacteria
Group I: dsDNA viruses	Caudovirales	Podoviridae		Vp5virus	Podoviridae	Vibrio virus VP5	AY510084		Vibrio virus VP5	archaea, bacteria	archaea, bacteria
Group I: dsDNA viruses	Caudovirales	Siphoviridae	Arquatrovirinae	Camvirus	Siphoviridae	Streptomyces virus Amela	KT186228		Streptomyces virus Amela	archaea, bacteria	archaea, bacteria
Group I: dsDNA viruses	Caudovirales	Siphoviridae	Arquatrovirinae	Camvirus	Siphoviridae	Streptomyces virus phiCAM	JX889246		Streptomyces virus phiCAM	archaea, bacteria	archaea, bacteria
Group I: dsDNA viruses	Caudovirales	Siphoviridae	Arquatrovirinae	Likavirus	Siphoviridae	Streptomyces virus Aaronocolus	KT124227		Streptomyces virus Aaronocolus	archaea, bacteria	archaea, bacteria
Group I: dsDNA viruses	Caudovirales	Siphoviridae	Arquatrovirinae	Likavirus	Siphoviridae	Streptomyces virus Caliburn	KT152029		Streptomyces virus Caliburn	archaea, bacteria	archaea, bacteria
Group I: dsDNA viruses	Caudovirales	Siphoviridae	Arquatrovirinae	Likavirus	Siphoviridae	Streptomyces virus Hydra	KT124229		Streptomyces virus Hydra	archaea, bacteria	archaea, bacteria
Group I: dsDNA viruses	Caudovirales	Siphoviridae	Arquatrovirinae	Likavirus	Siphoviridae	Streptomyces virus Izzy	KT184390		Streptomyces virus Izzy	archaea, bacteria	archaea, bacteria
Group I: dsDNA viruses	Caudovirales	Siphoviridae	Arquatrovirinae	Likavirus	Siphoviridae	Streptomyces virus Lannister	KT184391		Streptomyces virus Lannister	archaea, bacteria	archaea, bacteria
Group I: dsDNA viruses	Caudovirales	Siphoviridae	Arquatrovirinae	Likavirus	Siphoviridae	Streptomyces virus Lika	KC700556		Streptomyces virus Lika	archaea, bacteria	archaea, bacteria
Group I: dsDNA viruses	Caudovirales	Siphoviridae	Arquatrovirinae	Likavirus	Siphoviridae	Streptomyces virus Sujidade	KC700557		Streptomyces virus Sujidade	archaea, bacteria	archaea, bacteria
Group I: dsDNA viruses	Caudovirales	Siphoviridae	Arquatrovirinae	Likavirus	Siphoviridae	Streptomyces virus Zemlya	KC700558		Streptomyces virus Zemlya	archaea, bacteria	archaea, bacteria
Group I: dsDNA viruses	Caudovirales	Siphoviridae	Arquatrovirinae	R4virus	Siphoviridae	Streptomyces virus ELB20	JX262376		Streptomyces virus ELB20	archaea, bacteria	archaea, bacteria
Group I: dsDNA viruses	Caudovirales	Siphoviridae	Arquatrovirinae	R4virus	Siphoviridae	Streptomyces virus R4	JX182370		Streptomyces virus R4	archaea, bacteria	archaea, bacteria
Group I: dsDNA viruses	Caudovirales	Siphoviridae	Arquatrovirinae	Unassigned	Siphoviridae	Streptomyces virus phiHau3	JX182369		Streptomyces virus phiHau3	archaea, bacteria	archaea, bacteria
Group I: dsDNA viruses	Caudovirales	Siphoviridae	Bclasvirinae	Acadianvirus	Siphoviridae	Mycobacterium virus Acadian	JN699007		Mycobacterium virus Acadian	archaea, bacteria	archaea, bacteria
Group I: dsDNA viruses	Caudovirales	Siphoviridae	Bclasvirinae	Acadianvirus	Siphoviridae	Mycobacterium virus Baee	KR080199		Mycobacterium virus Baee	archaea, bacteria	archaea, bacteria
Group I: dsDNA viruses	Caudovirales	Siphoviridae	Bclasvirinae	Acadianvirus	Siphoviridae	Mycobacterium virus Reprobate	KF024727		Mycobacterium virus Reprobate	archaea, bacteria	archaea, bacteria
Group I: dsDNA viruses	Caudovirales	Siphoviridae	Bclasvirinae	Coopervirus	Siphoviridae	Mycobacterium virus Adawi	KF279411		Mycobacterium virus Adawi	archaea, bacteria	archaea, bacteria
Group I: dsDNA viruses	Caudovirales	Siphoviridae	Bclasvirinae	Coopervirus	Siphoviridae	Mycobacterium virus Bane1	KF279412		Mycobacterium virus Bane1	archaea, bacteria	archaea, bacteria
Group I: dsDNA viruses	Caudovirales	Siphoviridae	Bclasvirinae	Coopervirus	Siphoviridae	Mycobacterium virus BrownCNA	KT270441		Mycobacterium virus BrownCNA	archaea, bacteria	archaea, bacteria
Group I: dsDNA viruses	Caudovirales	Siphoviridae	Bclasvirinae	Coopervirus	Siphoviridae	Mycobacterium virus Chrisnmich	JF704094		Mycobacterium virus Chrisnmich	archaea, bacteria	archaea, bacteria
Group I: dsDNA viruses	Caudovirales	Siphoviridae	Bclasvirinae	Coopervirus	Siphoviridae	Mycobacterium virus Cooper	DQ398044		Mycobacterium virus Cooper	archaea, bacteria	archaea, bacteria
Group I: dsDNA viruses	Caudovirales	Siphoviridae	Bclasvirinae	Coopervirus	Siphoviridae	Mycobacterium virus JAMaL	KF493881		Mycobacterium virus JAMaL	archaea, bacteria	archaea, bacteria
Group I: dsDNA viruses	Caudovirales	Siphoviridae	Bclasvirinae	Coopervirus	Siphoviridae	Mycobacterium virus Nigel	EU770221		Mycobacterium virus Nigel	archaea, bacteria	archaea, bacteria
Group I: dsDNA viruses	Caudovirales	Siphoviridae	Bclasvirinae	Coopervirus	Siphoviridae	Mycobacterium virus Stinger	JN699011		Mycobacterium virus Stinger	archaea, bacteria	archaea, bacteria
Group I: dsDNA viruses	Caudovirales	Siphoviridae	Bclasvirinae	Coopervirus	Siphoviridae	Mycobacterium virus Vincenzo	KR080194		Mycobacterium virus Vincenzo	archaea, bacteria	archaea, bacteria
Group I: dsDNA viruses	Caudovirales	Siphoviridae	Bclasvirinae	Coopervirus	Siphoviridae	Mycobacterium virus Zemanar	JF704104		Mycobacterium virus Zemanar	archaea, bacteria	archaea, bacteria
Group I: dsDNA viruses	Caudovirales	Siphoviridae	Bclasvirinae	Pg1virus	Siphoviridae	Mycobacterium virus Apizium	KR781349		Mycobacterium virus Apizium	archaea, bacteria	archaea, bacteria
Group I: dsDNA viruses	Caudovirales	Siphoviridae	Bclasvirinae	Pg1virus	Siphoviridae	Mycobacterium virus Manad	KJ595576		Mycobacterium virus Manad	archaea, bacteria	archaea, bacteria
Group I: dsDNA viruses	Caudovirales	Siphoviridae	Bclasvirinae	Pg1virus	Siphoviridae	Mycobacterium virus Oline	JN192463		Mycobacterium virus Oline	archaea, bacteria	archaea, bacteria
Group I: dsDNA viruses	Caudovirales	Siphoviridae	Bclasvirinae	Pg1virus	Siphoviridae	Mycobacterium virus Osmaximus	JN006064		Mycobacterium virus Osmaximus	archaea, bacteria	archaea, bacteria
Group I: dsDNA viruses	Caudovirales	Siphoviridae	Bclasvirinae	Pg1virus	Siphoviridae	Mycobacterium virus Pg1	AF547430		Mycobacterium virus Pg1	archaea, bacteria	archaea, bacteria
Group I: dsDNA viruses	Caudovirales	Siphoviridae	Bclasvirinae	Pg1virus	Siphoviridae	Mycobacterium virus Soto	KJ174157		Mycobacterium virus Soto	archaea, bacteria	archaea, bacteria
Group I: dsDNA viruses	Caudovirales	Siphoviridae	Bclasvirinae	Pg1virus	Siphoviridae	Mycobacterium virus Suffolk	KF713485		Mycobacterium virus Suffolk	archaea, bacteria	archaea, bacteria
Group I: dsDNA viruses	Caudovirales	Siphoviridae	Bclasvirinae	Pipefishvirus	Siphoviridae	Mycobacterium virus Athena	JN699003		Mycobacterium virus Athena	archaea, bacteria	archaea, bacteria
Group I: dsDNA viruses	Caudovirales	Siphoviridae	Bclasvirinae	Pipefishvirus	Siphoviridae	Mycobacterium virus Bernardo	KF493879		Mycobacterium virus Bernardo	archaea, bacteria	archaea, bacteria
Group I: dsDNA viruses	Caudovirales	Siphoviridae	Bclasvirinae	Pipefishvirus	Siphoviridae	Mycobacterium virus Gadjet	JN698992		Mycobacterium virus Gadjet	archaea, bacteria	archaea, bacteria
Group I: dsDNA viruses	Caudovirales	Siphoviridae	Bclasvirinae	Pipefishvirus	Siphoviridae	Mycobacterium virus Pipefish	DQ398049		Mycobacterium virus Pipefish	archaea, bacteria	archaea, bacteria
Group I: dsDNA viruses	Caudovirales	Siphoviridae	Bclasvirinae	Rosebushvirus	Siphoviridae	Mycobacterium virus Godines	KR997932		Mycobacterium virus Godines	archaea, bacteria	archaea, bacteria
Group I: dsDNA viruses	Caudovirales	Siphoviridae	Bclasvirinae	Rosebushvirus	Siphoviridae	Mycobacterium virus Rosebush	AY129334		Mycobacterium virus Rosebush	archaea, bacteria	archaea, bacteria
Group I: dsDNA viruses	Caudovirales	Siphoviridae	Chebruvirinae	Brujitavirus	Siphoviridae	Mycobacterium virus Babsiella	JN699001		Mycobacterium phage Babsiella, complete genome	archaea, bacteria	archaea, bacteria
Group I: dsDNA viruses	Caudovirales	Siphoviridae	Chebruvirinae	Brujitavirus	Siphoviridae	Mycobacterium virus Brujita	FJ168659		Mycobacterium phage Brujita, complete genome	archaea, bacteria	archaea, bacteria
Group I: dsDNA viruses	Caudovirales	Siphoviridae	Chebruvirinae	Che9cvirus	Siphoviridae	Mycobacterium virus Che9c	AY129333		Mycobacterium virus Che9c, complete genome	archaea, bacteria	archaea, bacteria
Group I: dsDNA viruses	Caudovirales	Siphoviridae	Chebruvirinae	Che9cvirus	Siphoviridae	Mycobacterium virus Sbash	KP027201		Mycobacterium phage Sbash, complete genome	archaea, bacteria	archaea, bacteria
Group I: dsDNA viruses	Caudovirales	Siphoviridae	Dclasvirinae	Hawkeyevirus	Siphoviridae	Mycobacterium virus Hawkeye	KJ194582		Mycobacterium phage Hawkeye, complete genome	archaea, bacteria	archaea, bacteria
Group I: dsDNA viruses	Caudovirales	Siphoviridae	Dclasvirinae	Plotvirus	Siphoviridae	Mycobacterium virus Plot	DQ398051		Mycobacterium phage PLot, complete genome	archaea, bacteria	archaea, bacteria
Group I: dsDNA viruses	Caudovirales	Siphoviridae	Guernseyvirinae	Jerseyvirus	Siphoviridae	Salmonella virus AG11	JX297445		Salmonella virus AG11	archaea, bacteria	archaea, bacteria
Group I: dsDNA viruses	Caudovirales	Siphoviridae	Guernseyvirinae	Jerseyvirus	Siphoviridae	Salmonella virus Ent1	HE775250		Salmonella virus Ent1	archaea, bacteria	archaea, bacteria
Group I: dsDNA viruses	Caudovirales	Siphoviridae	Guernseyvirinae	Jerseyvirus	Siphoviridae	Salmonella virus f18SE	KR270151		Salmonella virus f18SE	archaea, bacteria	archaea, bacteria
Group I: dsDNA viruses	Caudovirales	Siphoviridae	Guernseyvirinae	Jerseyvirus	Siphoviridae	Salmonella virus Jersey	KF148055		Salmonella virus Jersey	archaea, bacteria	archaea, bacteria
Group I: dsDNA viruses	Caudovirales	Siphoviridae	Guernseyvirinae	Jerseyvirus	Siphoviridae	Salmonella virus L13	KC832325		Salmonella virus L13	archaea, bacteria	archaea, bacteria
Group I: dsDNA viruses	Caudovirales	Siphoviridae	Guernseyvirinae	Jerseyvirus	Siphoviridae	Salmonella virus LSPA1	KM272358		Salmonella virus LSPA1	archaea, bacteria	archaea, bacteria
Group I: dsDNA viruses	Caudovirales	Siphoviridae	Guernseyvirinae	Jerseyvirus	Siphoviridae	Salmonella virus SE2	JQ007353		Salmonella virus SE2	archaea, bacteria	archaea, bacteria
Group I: dsDNA viruses	Caudovirales	Siphoviridae	Guernseyvirinae	Jerseyvirus	Siphoviridae	Salmonella virus SETP13	KF562864		Salmonella virus SETP13	archaea, bacteria	archaea, bacteria
Group I: dsDNA viruses	Caudovirales	Siphoviridae	Guernseyvirinae	Jerseyvirus	Siphoviridae	Salmonella virus SETP3	EF177456		Salmonella virus SETP3	archaea, bacteria	archaea, bacteria
Group I: dsDNA viruses	Caudovirales	Siphoviridae	Guernseyvirinae	Jerseyvirus	Siphoviridae	Salmonella virus SETP7	KF562865		Salmonella virus SETP7	archaea, bacteria	archaea, bacteria
Group I: dsDNA viruses	Caudovirales	Siphoviridae	Guernseyvirinae	Jerseyvirus	Siphoviridae	Salmonella virus SP101	KC139511		Salmonella virus SP101	archaea, bacteria	archaea, bacteria
Group I: dsDNA viruses	Caudovirales	Siphoviridae	Guernseyvirinae	Jerseyvirus	Siphoviridae	Salmonella virus SS3e	AY730274		Salmonella virus SS3e	archaea, bacteria	archaea, bacteria
Group I: dsDNA viruses	Caudovirales	Siphoviridae	Guernseyvirinae	Jerseyvirus	Siphoviridae	Salmonella virus wksl3	JX202565		Salmonella virus wksl3	archaea, bacteria	archaea, bacteria
Group I: dsDNA viruses	Caudovirales	Siphoviridae	Guernseyvirinae	K1gvirus	Siphoviridae	Escherichia virus K1G	GU196277		Escherichia virus K1G	archaea, bacteria	archaea, bacteria
Group I: dsDNA viruses	Caudovirales	Siphoviridae	Guernseyvirinae	K1gvirus	Siphoviridae	Escherichia virus K1H	GU196278		Escherichia virus K1H	archaea, bacteria	archaea, bacteria
Group I: dsDNA viruses	Caudovirales	Siphoviridae	Guernseyvirinae	K1gvirus	Siphoviridae	Escherichia virus K1ind1	GU196279		Escherichia virus K1ind1	archaea, bacteria	archaea, bacteria
Group I: dsDNA viruses	Caudovirales	Siphoviridae	Guernseyvirinae	K1gvirus	Siphoviridae	Escherichia virus K1ind2	GU196280		Escherichia virus K1ind2	archaea, bacteria	archaea, bacteria
Group I: dsDNA viruses	Caudovirales	Siphoviridae	Guernseyvirinae	Sp31virus	Siphoviridae	Salmonella virus SP31	KC139518		Salmonella virus SP31	archaea, bacteria	archaea, bacteria
Group I: dsDNA viruses	Caudovirales	Siphoviridae	Mccleskeyvirinae	Lmd1virus	Siphoviridae	Leuconostoc virus Lmd1	JQ659259		Leuconostoc phage Lmd1, complete genome	archaea, bacteria	archaea, bacteria
Group I: dsDNA viruses	Caudovirales	Siphoviridae	Mccleskeyvirinae	Lmd1virus	Siphoviridae	Leuconostoc virus LN03	KC013022		Leuconostoc phage phiLN03, complete genome	archaea, bacteria	archaea, bacteria
Group I: dsDNA viruses	Caudovirales	Siphoviridae	Mccleskeyvirinae	Lmd1virus	Siphoviridae	Leuconostoc virus LN04	KC013023		Leuconostoc phage phiLN04, complete genome	archaea, bacteria	archaea, bacteria
Group I: dsDNA viruses	Caudovirales	Siphoviridae	Mccleskeyvirinae	Lmd1virus	Siphoviridae	Leuconostoc virus LN12	KC013025		Leuconostoc phage phiLN12, complete genome	archaea, bacteria	archaea, bacteria
Group I: dsDNA viruses	Caudovirales	Siphoviridae	Mccleskeyvirinae	Lmd1virus	Siphoviridae	Leuconostoc virus LN6B	KC013024		Leuconostoc phage phiLN6B, complete genome	archaea, bacteria	archaea, bacteria
Group I: dsDNA viruses	Caudovirales	Siphoviridae	Mccleskeyvirinae	Lmd1virus	Siphoviridae	Leuconostoc virus P793	KC013021		Leuconostoc phage P793, complete genome	archaea, bacteria	archaea, bacteria
Group I: dsDNA viruses	Caudovirales	Siphoviridae	Mccleskeyvirinae	Una4virus	Siphoviridae	Leuconostoc virus 1A4	GQ451696		Leuconostoc phage 1-A4, complete genome	archaea, bacteria	archaea, bacteria
Group I: dsDNA viruses	Caudovirales	Siphoviridae	Mccleskeyvirinae	Una4virus	Siphoviridae	Leuconostoc virus LN25	KC013026		Leuconostoc phage phiLN25, complete genome	archaea, bacteria	archaea, bacteria
Group I: dsDNA viruses	Caudovirales	Siphoviridae	Mccleskeyvirinae	Una4virus	Siphoviridae	Leuconostoc virus LN34	KC013027		Leuconostoc phage phiLN34, complete genome	archaea, bacteria	archaea, bacteria
Group I: dsDNA viruses	Caudovirales	Siphoviridae	Mccleskeyvirinae	Una4virus	Siphoviridae	Leuconostoc virus Ln8	KM262191		Leuconostoc phage Ln-8, complete genome	archaea, bacteria	archaea, bacteria
Group I: dsDNA viruses	Caudovirales	Siphoviridae	Mccleskeyvirinae	Una4virus	Siphoviridae	Leuconostoc virus Ln9	KM262192		Leuconostoc phage Ln-9, complete genome	archaea, bacteria	archaea, bacteria
Group I: dsDNA viruses	Caudovirales	Siphoviridae	Mccleskeyvirinae	Una4virus	Siphoviridae	Leuconostoc virus LNTR3	KC013029		Leuconostoc phage phiLNTR3, complete genome	archaea, bacteria	archaea, bacteria
Group I: dsDNA viruses	Caudovirales	Siphoviridae	Mclasvirinae	Bongovirus	Siphoviridae	Mycobacterium virus Bongo	JN699628		Mycobacterium virus Bongo	archaea, bacteria	archaea, bacteria
Group I: dsDNA viruses	Caudovirales	Siphoviridae	Mclasvirinae	Reyvirus	Siphoviridae	Mycobacterium virus Rey	JF937105		Mycobacterium virus Rey	archaea, bacteria	archaea, bacteria
Group I: dsDNA viruses	Caudovirales	Siphoviridae	Nclasvirinae	Buttersvirus	Siphoviridae	Mycobacterium virus Butters	KC576783		Mycobacterium phage Butters, complete genome	archaea, bacteria	archaea, bacteria
Group I: dsDNA viruses	Caudovirales	Siphoviridae	Nclasvirinae	Buttersvirus	Siphoviridae	Mycobacterium virus Michelle	KF986246		Mycobacterium phage MichelleMyBell, complete genome	archaea, bacteria	archaea, bacteria
Group I: dsDNA viruses	Caudovirales	Siphoviridae	Nclasvirinae	Charlievirus	Siphoviridae	Mycobacterium virus Charlie	JN256079		Mycobacterium phage Charlie, complete genome	archaea, bacteria	archaea, bacteria
Group I: dsDNA viruses	Caudovirales	Siphoviridae	Nclasvirinae	Charlievirus	Siphoviridae	Mycobacterium virus Pipsqueaks	KM588359		Mycobacterium phage Carcharodon, complete genome	archaea, bacteria	archaea, bacteria
Group I: dsDNA viruses	Caudovirales	Siphoviridae	Nclasvirinae	Charlievirus	Siphoviridae	Mycobacterium virus Xeno	KU935728		Mycobacterium phage Xeno, complete genome	archaea, bacteria	archaea, bacteria
Group I: dsDNA viruses	Caudovirales	Siphoviridae	Nclasvirinae	Redivirus	Siphoviridae	Mycobacterium virus Panchino	KU935727		Mycobacterium phage Panchino, complete genome	archaea, bacteria	archaea, bacteria
Group I: dsDNA viruses	Caudovirales	Siphoviridae	Nclasvirinae	Redivirus	Siphoviridae	Mycobacterium virus Phrann	KU935731		Mycobacterium phage Phrann, complete genome	archaea, bacteria	archaea, bacteria
Group I: dsDNA viruses	Caudovirales	Siphoviridae	Nclasvirinae	Redivirus	Siphoviridae	Mycobacterium virus Redi	JN624851		Mycobacterium phage Redi, complete genome	archaea, bacteria	archaea, bacteria
Group I: dsDNA viruses	Caudovirales	Siphoviridae	Nclasvirinae	Redivirus	Siphoviridae	Mycobacterium virus Skinnyp	KU935729		Mycobacterium phage SkinnyPete, complete genome	archaea, bacteria	archaea, bacteria
Group I: dsDNA viruses	Caudovirales	Siphoviridae	Nymbaxtervirinae	Baxtervirus	Siphoviridae	Gordonia virus BaxterFox	KU963263		Gordonia phage BaxterFox, complete genome	archaea, bacteria	archaea, bacteria
Group I: dsDNA viruses	Caudovirales	Siphoviridae	Nymbaxtervirinae	Baxtervirus	Siphoviridae	Gordonia virus Yeezy	KU963249		Gordonia phage Yeezy, complete genome	archaea, bacteria	archaea, bacteria
Group I: dsDNA viruses	Caudovirales	Siphoviridae	Nymbaxtervirinae	Nymphadoravirus	Siphoviridae	Gordonia virus Kita	KU963257		Gordonia phage Kita, complete genome	archaea, bacteria	archaea, bacteria
Group I: dsDNA viruses	Caudovirales	Siphoviridae	Nymbaxtervirinae	Nymphadoravirus	Siphoviridae	Gordonia virus Zirinka	KX557287		Gordonia phage Zirinka, complete genome	archaea, bacteria	archaea, bacteria
Group I: dsDNA viruses	Caudovirales	Siphoviridae	Nymbaxtervirinae	Nymphadoravirus	Siphoviridae	Gorrdonia virus Nymphadora	KU963255		Gordonia phage Nymphadora, complete genome	archaea, bacteria	archaea, bacteria
Group I: dsDNA viruses	Caudovirales	Siphoviridae	Pclasvirinae	Bignuzvirus	Siphoviridae	Mycobacterium virus Bignuz	JN412591		Mycobacterium virus Bignuz	archaea, bacteria	archaea, bacteria
Group I: dsDNA viruses	Caudovirales	Siphoviridae	Pclasvirinae	Fishburnevirus	Siphoviridae	Mycobacterium virus Brusacoram	KT347313		Mycobacterium virus Brusacoram	archaea, bacteria	archaea, bacteria
Group I: dsDNA viruses	Caudovirales	Siphoviridae	Pclasvirinae	Fishburnevirus	Siphoviridae	Mycobacterium virus Donovan	KF841477		Mycobacterium virus Donovan	archaea, bacteria	archaea, bacteria
Group I: dsDNA viruses	Caudovirales	Siphoviridae	Pclasvirinae	Fishburnevirus	Siphoviridae	Mycobacterium virus Fishburne	KC691256		Mycobacterium virus Fishburne	archaea, bacteria	archaea, bacteria
Group I: dsDNA viruses	Caudovirales	Siphoviridae	Pclasvirinae	Fishburnevirus	Siphoviridae	Mycobacterium virus Jebeks	JN572061		Mycobacterium virus Jebeks	archaea, bacteria	archaea, bacteria
Group I: dsDNA viruses	Caudovirales	Siphoviridae	Pclasvirinae	Fishburnevirus	Siphoviridae	Mycobacterium virus Malithi	KP027200		Mycobacterium virus Malithi	archaea, bacteria	archaea, bacteria
Group I: dsDNA viruses	Caudovirales	Siphoviridae	Pclasvirinae	Phayoncevirus	Siphoviridae	Mycobacterium virus Phayonce	KR080195		Mycobacterium virus Phayonce	archaea, bacteria	archaea, bacteria
Group I: dsDNA viruses	Caudovirales	Siphoviridae	Tunavirinae	Kp36virus	Siphoviridae	Klebsiella virus 1513	KP658157		Klebsiella virus 1513	archaea, bacteria	archaea, bacteria
Group I: dsDNA viruses	Caudovirales	Siphoviridae	Tunavirinae	Kp36virus	Siphoviridae	Klebsiella virus KLPN1	KR262148		Klebsiella virus KLPN1	archaea, bacteria	archaea, bacteria
Group I: dsDNA viruses	Caudovirales	Siphoviridae	Tunavirinae	Kp36virus	Siphoviridae	Klebsiella virus KP36	JF501022		Klebsiella virus KP36	archaea, bacteria	archaea, bacteria
Group I: dsDNA viruses	Caudovirales	Siphoviridae	Tunavirinae	Kp36virus	Siphoviridae	Klebsiella virus PKP126	KR269719		Klebsiella virus PKP126	archaea, bacteria	archaea, bacteria
Group I: dsDNA viruses	Caudovirales	Siphoviridae	Tunavirinae	Kp36virus	Siphoviridae	Klebsiella virus Sushi	KT001920		Klebsiella virus Sushi	archaea, bacteria	archaea, bacteria
Group I: dsDNA viruses	Caudovirales	Siphoviridae	Tunavirinae	Rogue1virus	Siphoviridae	Escherichia virus AHP42	KF771237		Escherichia virus AHP42	archaea, bacteria	archaea, bacteria
Group I: dsDNA viruses	Caudovirales	Siphoviridae	Tunavirinae	Rogue1virus	Siphoviridae	Escherichia virus AHS24	KF771238		Escherichia virus AHS24	archaea, bacteria	archaea, bacteria
Group I: dsDNA viruses	Caudovirales	Siphoviridae	Tunavirinae	Rogue1virus	Siphoviridae	Escherichia virus AKS96	KF771239		Escherichia virus AKS96	archaea, bacteria	archaea, bacteria
Group I: dsDNA viruses	Caudovirales	Siphoviridae	Tunavirinae	Rogue1virus	Siphoviridae	Escherichia virus C119	KT825490		Escherichia virus C119	archaea, bacteria	archaea, bacteria
Group I: dsDNA viruses	Caudovirales	Siphoviridae	Tunavirinae	Rogue1virus	Siphoviridae	Escherichia virus E41c	KJ668713		Escherichia virus E41c	archaea, bacteria	archaea, bacteria
Group I: dsDNA viruses	Caudovirales	Siphoviridae	Tunavirinae	Rogue1virus	Siphoviridae	Escherichia virus KP26	KC579452		Escherichia virus KP26	archaea, bacteria	archaea, bacteria
Group I: dsDNA viruses	Caudovirales	Siphoviridae	Tunavirinae	Rogue1virus	Siphoviridae	Escherichia virus Rogue1	KC333879		Escherichia virus Rogue1	archaea, bacteria	archaea, bacteria
Group I: dsDNA viruses	Caudovirales	Siphoviridae	Tunavirinae	Rtpvirus	Siphoviridae	Escherichia virus ACGM12	JN986845		Escherichia virus ACGM12	archaea, bacteria	archaea, bacteria
Group I: dsDNA viruses	Caudovirales	Siphoviridae	Tunavirinae	Rtpvirus	Siphoviridae	Escherichia virus Rtp	AM156909		Escherichia virus Rtp	archaea, bacteria	archaea, bacteria
Group I: dsDNA viruses	Caudovirales	Siphoviridae	Tunavirinae	T1virus	Siphoviridae	Escherichia virus ADB2	JX912252		Escherichia virus ADB2	archaea, bacteria	archaea, bacteria
Group I: dsDNA viruses	Caudovirales	Siphoviridae	Tunavirinae	T1virus	Siphoviridae	Escherichia virus JMPW1	KU194206		Escherichia virus JMPW1	archaea, bacteria	archaea, bacteria
Group I: dsDNA viruses	Caudovirales	Siphoviridae	Tunavirinae	T1virus	Siphoviridae	Escherichia virus JMPW2	KU194205		Escherichia virus JMPW2	archaea, bacteria	archaea, bacteria
Group I: dsDNA viruses	Caudovirales	Siphoviridae	Tunavirinae	T1virus	Siphoviridae	Shigella virus PSf2	KP085586		Shigella virus PSf2	archaea, bacteria	archaea, bacteria
Group I: dsDNA viruses	Caudovirales	Siphoviridae	Tunavirinae	Tlsvirus	Siphoviridae	Citrobacter virus Stevie	KM236241		Citrobacter virus Stevie	archaea, bacteria	archaea, bacteria
Group I: dsDNA viruses	Caudovirales	Siphoviridae	Tunavirinae	Tlsvirus	Siphoviridae	Escherichia virus TLS	AY308796		Escherichia virus TLS	archaea, bacteria	archaea, bacteria
Group I: dsDNA viruses	Caudovirales	Siphoviridae	Tunavirinae	Tlsvirus	Siphoviridae	Salmonella virus SP126	KC139513		Salmonella virus SP126	archaea, bacteria	archaea, bacteria
Group I: dsDNA viruses	Caudovirales	Siphoviridae	unassigned	Doucettevirus	Siphoviridae	Propionibacterium virus B22	KX620750		Propionibacterium phage B22, complete genome	archaea, bacteria	archaea, bacteria
Group I: dsDNA viruses	Caudovirales	Siphoviridae	unassigned	Doucettevirus	Siphoviridae	Propionibacterium virus Doucette	KX620751		Propionibacterium phage Doucette, complete genome	archaea, bacteria	archaea, bacteria
Group I: dsDNA viruses	Caudovirales	Siphoviridae	unassigned	Doucettevirus	Siphoviridae	Propionibacterium virus E6	KX620753		Propionibacterium phage E6, complete genome	archaea, bacteria	archaea, bacteria
Group I: dsDNA viruses	Caudovirales	Siphoviridae	unassigned	Doucettevirus	Siphoviridae	Propionibacterium virus G4	KX620754		Propionibacterium phage G4, complete genome	archaea, bacteria	archaea, bacteria
Group I: dsDNA viruses	Caudovirales	Siphoviridae		Ab18virus	Siphoviridae	Pseudomonas virus Ab18	LN610577		Pseudomonas virus Ab18	archaea, bacteria	archaea, bacteria
Group I: dsDNA viruses	Caudovirales	Siphoviridae		Ab18virus	Siphoviridae	Pseudomonas virus Ab19	LN610584		Pseudomonas virus Ab19	archaea, bacteria	archaea, bacteria
Group I: dsDNA viruses	Caudovirales	Siphoviridae		Ab18virus	Siphoviridae	Pseudomonas virus PaMx11	JQ067087		Pseudomonas virus PaMx11	archaea, bacteria	archaea, bacteria
Group I: dsDNA viruses	Caudovirales	Siphoviridae		Amigovirus	Siphoviridae	Arthrobacter virus Amigo	KU160638		Arthrobacter virus Amigo	archaea, bacteria	archaea, bacteria
Group I: dsDNA viruses	Caudovirales	Siphoviridae		Anatolevirus	Siphoviridae	Propionibacterium virus Anatole	KX620748		Propionibacterium phage Anatole, complete genome	archaea, bacteria	archaea, bacteria
Group I: dsDNA viruses	Caudovirales	Siphoviridae		Anatolevirus	Siphoviridae	Propionibacterium virus B3	KX620749		Propionibacterium phage B3, complete genome	archaea, bacteria	archaea, bacteria
Group I: dsDNA viruses	Caudovirales	Siphoviridae		Andromedavirus	Siphoviridae	Bacillus virus Andromeda	KC330684		Bacillus virus Andromeda	archaea, bacteria	archaea, bacteria
Group I: dsDNA viruses	Caudovirales	Siphoviridae		Andromedavirus	Siphoviridae	Bacillus virus Blastoid	KF669648		Bacillus virus Blastoid	archaea, bacteria	archaea, bacteria
Group I: dsDNA viruses	Caudovirales	Siphoviridae		Andromedavirus	Siphoviridae	Bacillus virus Curly	KC330679		Bacillus virus Curly	archaea, bacteria	archaea, bacteria
Group I: dsDNA viruses	Caudovirales	Siphoviridae		Andromedavirus	Siphoviridae	Bacillus virus Eoghan	KC330680		Bacillus virus Eoghan	archaea, bacteria	archaea, bacteria
Group I: dsDNA viruses	Caudovirales	Siphoviridae		Andromedavirus	Siphoviridae	Bacillus virus Finn	KC330683		Bacillus virus Finn	archaea, bacteria	archaea, bacteria
Group I: dsDNA viruses	Caudovirales	Siphoviridae		Andromedavirus	Siphoviridae	Bacillus virus Glittering	KF669651		Bacillus virus Glittering	archaea, bacteria	archaea, bacteria
Group I: dsDNA viruses	Caudovirales	Siphoviridae		Andromedavirus	Siphoviridae	Bacillus virus Riggi	KF669659		Bacillus virus Riggi	archaea, bacteria	archaea, bacteria
Group I: dsDNA viruses	Caudovirales	Siphoviridae		Andromedavirus	Siphoviridae	Bacillus virus Taylor	KC330682		Bacillus virus Taylor	archaea, bacteria	archaea, bacteria
Group I: dsDNA viruses	Caudovirales	Siphoviridae		Attisvirus	Siphoviridae	Gordonia virus Attis	KU963247		Gordonia phage Attis, complete genome	archaea, bacteria	archaea, bacteria
Group I: dsDNA viruses	Caudovirales	Siphoviridae		Barnyardvirus	Siphoviridae	Mycobacterium virus Barnyard	AY129339		Mycobacterium virus Barnyard	archaea, bacteria	archaea, bacteria
Group I: dsDNA viruses	Caudovirales	Siphoviridae		Barnyardvirus	Siphoviridae	Mycobacterium virus Konstantine	FJ174691		Mycobacterium virus Konstantine	archaea, bacteria	archaea, bacteria
Group I: dsDNA viruses	Caudovirales	Siphoviridae		Barnyardvirus	Siphoviridae	Mycobacterium virus Predator	EU770222		Mycobacterium virus Predator	archaea, bacteria	archaea, bacteria
Group I: dsDNA viruses	Caudovirales	Siphoviridae		Bernal13virus	Siphoviridae	Mycobacterium virus Bernal13	KJ510413		Mycobacterium virus Bernal13	archaea, bacteria	archaea, bacteria
Group I: dsDNA viruses	Caudovirales	Siphoviridae		Biseptimavirus	Siphoviridae	Staphylococcus virus 108PVL	AB243556		Staphylococcus virus 108PVL	archaea, bacteria	archaea, bacteria
Group I: dsDNA viruses	Caudovirales	Siphoviridae		Biseptimavirus	Siphoviridae	Staphylococcus virus 13	AF424783		Staphylococcus virus 13	archaea, bacteria	archaea, bacteria
Group I: dsDNA viruses	Caudovirales	Siphoviridae		Biseptimavirus	Siphoviridae	Staphylococcus virus 77	AY508486		Staphylococcus virus 77	archaea, bacteria	archaea, bacteria
Group I: dsDNA viruses	Caudovirales	Siphoviridae		Bronvirus	Siphoviridae	Mycobacterium virus Bron	HM152763		Mycobacterium virus Bron	archaea, bacteria	archaea, bacteria
Group I: dsDNA viruses	Caudovirales	Siphoviridae		Bronvirus	Siphoviridae	Mycobacterium virus Faith1	JF744988		Mycobacterium virus Faith1	archaea, bacteria	archaea, bacteria
Group I: dsDNA viruses	Caudovirales	Siphoviridae		Bronvirus	Siphoviridae	Mycobacterium virus Joedirt	JF704108		Mycobacterium virus Joedirt	archaea, bacteria	archaea, bacteria
Group I: dsDNA viruses	Caudovirales	Siphoviridae		Bronvirus	Siphoviridae	Mycobacterium virus Rumpelstiltskin	JN680858		Mycobacterium virus Rumpelstiltskin	archaea, bacteria	archaea, bacteria
Group I: dsDNA viruses	Caudovirales	Siphoviridae		C5virus	Siphoviridae	Lactobacillus virus c5	EU340421		Lactobacillus virus c5	archaea, bacteria	archaea, bacteria
Group I: dsDNA viruses	Caudovirales	Siphoviridae		C5virus	Siphoviridae	Lactobacillus virus Ld17	KJ564037		Lactobacillus virus Ld17	archaea, bacteria	archaea, bacteria
Group I: dsDNA viruses	Caudovirales	Siphoviridae		C5virus	Siphoviridae	Lactobacillus virus Ld25A	KJ564036		Lactobacillus virus Ld25A	archaea, bacteria	archaea, bacteria
Group I: dsDNA viruses	Caudovirales	Siphoviridae		C5virus	Siphoviridae	Lactobacillus virus Ld3	KJ564038		Lactobacillus virus Ld3	archaea, bacteria	archaea, bacteria
Group I: dsDNA viruses	Caudovirales	Siphoviridae		C5virus	Siphoviridae	Lactobacillus virus LLKu	AY739900		Lactobacillus virus LLKu	archaea, bacteria	archaea, bacteria
Group I: dsDNA viruses	Caudovirales	Siphoviridae		C5virus	Siphoviridae	Lactobacillus virus phiLdb	KF188410		Lactobacillus virus phiLdb	archaea, bacteria	archaea, bacteria
Group I: dsDNA viruses	Caudovirales	Siphoviridae		Cba181virus	Siphoviridae	Cellulophaga virus Cba121	KC821613		Cellulophaga virus Cba121	archaea, bacteria	archaea, bacteria
Group I: dsDNA viruses	Caudovirales	Siphoviridae		Cba181virus	Siphoviridae	Cellulophaga virus Cba171	KC821617		Cellulophaga virus Cba171	archaea, bacteria	archaea, bacteria
Group I: dsDNA viruses	Caudovirales	Siphoviridae		Cba181virus	Siphoviridae	Cellulophaga virus Cba181	KC821619		Cellulophaga virus Cba181	archaea, bacteria	archaea, bacteria
Group I: dsDNA viruses	Caudovirales	Siphoviridae		Cbastvirus	Siphoviridae	Cellulophaga virus ST	HQ634192		Cellulophaga virus ST	archaea, bacteria	archaea, bacteria
Group I: dsDNA viruses	Caudovirales	Siphoviridae		Cecivirus	Siphoviridae	Bacillus virus 250	GU229986		Bacillus virus 250	archaea, bacteria	archaea, bacteria
Group I: dsDNA viruses	Caudovirales	Siphoviridae		Cecivirus	Siphoviridae	Bacillus virus IEBH	EU874396		Bacillus virus IEBH	archaea, bacteria	archaea, bacteria
Group I: dsDNA viruses	Caudovirales	Siphoviridae		Che8virus	Siphoviridae	Mycobacterium virus Ardmore	GU060500		Mycobacterium virus Ardmore	archaea, bacteria	archaea, bacteria
Group I: dsDNA viruses	Caudovirales	Siphoviridae		Che8virus	Siphoviridae	Mycobacterium virus Avani	JQ809702		Mycobacterium virus Avani	archaea, bacteria	archaea, bacteria
Group I: dsDNA viruses	Caudovirales	Siphoviridae		Che8virus	Siphoviridae	Mycobacterium virus Boomer	EU816590		Mycobacterium virus Boomer	archaea, bacteria	archaea, bacteria
Group I: dsDNA viruses	Caudovirales	Siphoviridae		Che8virus	Siphoviridae	Mycobacterium virus Che8	AY129330		Mycobacterium virus Che8	archaea, bacteria	archaea, bacteria
Group I: dsDNA viruses	Caudovirales	Siphoviridae		Che8virus	Siphoviridae	Mycobacterium virus Che9d	AY129336		Mycobacterium virus Che9d	archaea, bacteria	archaea, bacteria
Group I: dsDNA viruses	Caudovirales	Siphoviridae		Che8virus	Siphoviridae	Mycobacterium virus Deadp	JN698996		Mycobacterium virus Deadp	archaea, bacteria	archaea, bacteria
Group I: dsDNA viruses	Caudovirales	Siphoviridae		Che8virus	Siphoviridae	Mycobacterium virus Dlane	JF937093		Mycobacterium virus Dlane	archaea, bacteria	archaea, bacteria
Group I: dsDNA viruses	Caudovirales	Siphoviridae		Che8virus	Siphoviridae	Mycobacterium virus Dorothy	JX411620		Mycobacterium virus Dorothy	archaea, bacteria	archaea, bacteria
Group I: dsDNA viruses	Caudovirales	Siphoviridae		Che8virus	Siphoviridae	Mycobacterium virus Dotproduct	JN859129		Mycobacterium virus Dotproduct	archaea, bacteria	archaea, bacteria
Group I: dsDNA viruses	Caudovirales	Siphoviridae		Che8virus	Siphoviridae	Mycobacterium virus Drago	JN542517		Mycobacterium virus Drago	archaea, bacteria	archaea, bacteria
Group I: dsDNA viruses	Caudovirales	Siphoviridae		Che8virus	Siphoviridae	Mycobacterium virus Fruitloop	FJ174690		Mycobacterium virus Fruitloop	archaea, bacteria	archaea, bacteria
Group I: dsDNA viruses	Caudovirales	Siphoviridae		Che8virus	Siphoviridae	Mycobacterium virus Gumbie	JN398368		Mycobacterium virus Gumbie	archaea, bacteria	archaea, bacteria
Group I: dsDNA viruses	Caudovirales	Siphoviridae		Che8virus	Siphoviridae	Mycobacterium virus Ibhubesi	JF937098		Mycobacterium virus Ibhubesi	archaea, bacteria	archaea, bacteria
Group I: dsDNA viruses	Caudovirales	Siphoviridae		Che8virus	Siphoviridae	Mycobacterium virus Llij	DQ398045		Mycobacterium virus Llij	archaea, bacteria	archaea, bacteria
Group I: dsDNA viruses	Caudovirales	Siphoviridae		Che8virus	Siphoviridae	Mycobacterium virus Mozy	JF937102		Mycobacterium virus Mozy	archaea, bacteria	archaea, bacteria
Group I: dsDNA viruses	Caudovirales	Siphoviridae		Che8virus	Siphoviridae	Mycobacterium virus Mutaforma13	JN020142		Mycobacterium virus Mutaforma13	archaea, bacteria	archaea, bacteria
Group I: dsDNA viruses	Caudovirales	Siphoviridae		Che8virus	Siphoviridae	Mycobacterium virus Pacc40	FJ174692		Mycobacterium virus Pacc40	archaea, bacteria	archaea, bacteria
Group I: dsDNA viruses	Caudovirales	Siphoviridae		Che8virus	Siphoviridae	Mycobacterium virus PMC	DQ398050		Mycobacterium virus PMC	archaea, bacteria	archaea, bacteria
Group I: dsDNA viruses	Caudovirales	Siphoviridae		Che8virus	Siphoviridae	Mycobacterium virus Ramsey	FJ174693		Mycobacterium virus Ramsey	archaea, bacteria	archaea, bacteria
Group I: dsDNA viruses	Caudovirales	Siphoviridae		Che8virus	Siphoviridae	Mycobacterium virus Rockyhorror	JF704117		Mycobacterium virus Rockyhorror	archaea, bacteria	archaea, bacteria
Group I: dsDNA viruses	Caudovirales	Siphoviridae		Che8virus	Siphoviridae	Mycobacterium virus SG4	JN699012		Mycobacterium virus SG4	archaea, bacteria	archaea, bacteria
Group I: dsDNA viruses	Caudovirales	Siphoviridae		Che8virus	Siphoviridae	Mycobacterium virus Shauna1	JN020141		Mycobacterium virus Shauna1	archaea, bacteria	archaea, bacteria
Group I: dsDNA viruses	Caudovirales	Siphoviridae		Che8virus	Siphoviridae	Mycobacterium virus Shilan	JN020143		Mycobacterium virus Shilan	archaea, bacteria	archaea, bacteria
Group I: dsDNA viruses	Caudovirales	Siphoviridae		Che8virus	Siphoviridae	Mycobacterium virus Spartacus	JQ300538		Mycobacterium virus Spartacus	archaea, bacteria	archaea, bacteria
Group I: dsDNA viruses	Caudovirales	Siphoviridae		Che8virus	Siphoviridae	Mycobacterium virus Taj	JX121091		Mycobacterium virus Taj	archaea, bacteria	archaea, bacteria
Group I: dsDNA viruses	Caudovirales	Siphoviridae		Che8virus	Siphoviridae	Mycobacterium virus Tweety	EF536069		Mycobacterium virus Tweety	archaea, bacteria	archaea, bacteria
Group I: dsDNA viruses	Caudovirales	Siphoviridae		Che8virus	Siphoviridae	Mycobacterium virus Wee	HQ728524		Mycobacterium virus Wee	archaea, bacteria	archaea, bacteria
Group I: dsDNA viruses	Caudovirales	Siphoviridae		Che8virus	Siphoviridae	Mycobacterium virus Yoshi	JF704115		Mycobacterium virus Yoshi	archaea, bacteria	archaea, bacteria
Group I: dsDNA viruses	Caudovirales	Siphoviridae		Chivirus	Siphoviridae	Salmonella virus Chi	JX094499		Salmonella virus Chi	archaea, bacteria	archaea, bacteria
Group I: dsDNA viruses	Caudovirales	Siphoviridae		Chivirus	Siphoviridae	Salmonella virus FSLSP030	KC139519		Salmonella virus FSLSP030	archaea, bacteria	archaea, bacteria
Group I: dsDNA viruses	Caudovirales	Siphoviridae		Chivirus	Siphoviridae	Salmonella virus FSLSP088	KC139512		Salmonella virus FSLSP088	archaea, bacteria	archaea, bacteria
Group I: dsDNA viruses	Caudovirales	Siphoviridae		Chivirus	Siphoviridae	Salmonella virus iEPS5	KC677662		Salmonella virus iEPS5	archaea, bacteria	archaea, bacteria
Group I: dsDNA viruses	Caudovirales	Siphoviridae		Chivirus	Siphoviridae	Salmonella virus SPN19	JN871591		Salmonella virus SPN19	archaea, bacteria	archaea, bacteria
Group I: dsDNA viruses	Caudovirales	Siphoviridae		Cjw1virus	Siphoviridae	Mycobacterium virus 244	DQ398041		Mycobacterium virus 244	archaea, bacteria	archaea, bacteria
Group I: dsDNA viruses	Caudovirales	Siphoviridae		Cjw1virus	Siphoviridae	Mycobacterium virus Bask21	JF937091		Mycobacterium virus Bask21	archaea, bacteria	archaea, bacteria
Group I: dsDNA viruses	Caudovirales	Siphoviridae		Cjw1virus	Siphoviridae	Mycobacterium virus CJW1	AY129331		Mycobacterium virus CJW1	archaea, bacteria	archaea, bacteria
Group I: dsDNA viruses	Caudovirales	Siphoviridae		Cjw1virus	Siphoviridae	Mycobacterium virus Eureka	JN412590		Mycobacterium virus Eureka	archaea, bacteria	archaea, bacteria
Group I: dsDNA viruses	Caudovirales	Siphoviridae		Cjw1virus	Siphoviridae	Mycobacterium virus Kostya	EU816591		Mycobacterium virus Kostya	archaea, bacteria	archaea, bacteria
Group I: dsDNA viruses	Caudovirales	Siphoviridae		Cjw1virus	Siphoviridae	Mycobacterium virus Porky	EU816588		Mycobacterium virus Porky	archaea, bacteria	archaea, bacteria
Group I: dsDNA viruses	Caudovirales	Siphoviridae		Cjw1virus	Siphoviridae	Mycobacterium virus Pumpkin	GQ303265		Mycobacterium virus Pumpkin	archaea, bacteria	archaea, bacteria
Group I: dsDNA viruses	Caudovirales	Siphoviridae		Cjw1virus	Siphoviridae	Mycobacterium virus Sirduracell	JF937106		Mycobacterium virus Sirduracell	archaea, bacteria	archaea, bacteria
Group I: dsDNA viruses	Caudovirales	Siphoviridae		Cjw1virus	Siphoviridae	Mycobacterium virus Toto	JN006061		Mycobacterium virus Toto	archaea, bacteria	archaea, bacteria
Group I: dsDNA viruses	Caudovirales	Siphoviridae		Corndogvirus	Siphoviridae	Mycobacterium virus Corndog	AY129335		Mycobacterium virus Corndog	archaea, bacteria	archaea, bacteria
Group I: dsDNA viruses	Caudovirales	Siphoviridae		Corndogvirus	Siphoviridae	Mycobacterium virus Firecracker	JN698993		Mycobacterium virus Firecracker	archaea, bacteria	archaea, bacteria
Group I: dsDNA viruses	Caudovirales	Siphoviridae		Cronusvirus	Siphoviridae	Rhodobacter virus RcCronus	KR935217		Rhodobacter virus RcCronus	archaea, bacteria	archaea, bacteria
Group I: dsDNA viruses	Caudovirales	Siphoviridae		D3112virus	Siphoviridae	Pseudomonas virus D3112	AY394005		Pseudomonas virus D3112	archaea, bacteria	archaea, bacteria
Group I: dsDNA viruses	Caudovirales	Siphoviridae		D3112virus	Siphoviridae	Pseudomonas virus DMS3	DQ631426		Pseudomonas virus DMS3	archaea, bacteria	archaea, bacteria
Group I: dsDNA viruses	Caudovirales	Siphoviridae		D3112virus	Siphoviridae	Pseudomonas virus FHA0480	JN808773		Pseudomonas virus FHA0480	archaea, bacteria	archaea, bacteria
Group I: dsDNA viruses	Caudovirales	Siphoviridae		D3112virus	Siphoviridae	Pseudomonas virus LPB1	HE584812		Pseudomonas virus LPB1	archaea, bacteria	archaea, bacteria
Group I: dsDNA viruses	Caudovirales	Siphoviridae		D3112virus	Siphoviridae	Pseudomonas virus MP22	DQ873690		Pseudomonas virus MP22	archaea, bacteria	archaea, bacteria
Group I: dsDNA viruses	Caudovirales	Siphoviridae		D3112virus	Siphoviridae	Pseudomonas virus MP29	EU272036		Pseudomonas virus MP29	archaea, bacteria	archaea, bacteria
Group I: dsDNA viruses	Caudovirales	Siphoviridae		D3112virus	Siphoviridae	Pseudomonas virus MP38	EU272037		Pseudomonas virus MP38	archaea, bacteria	archaea, bacteria
Group I: dsDNA viruses	Caudovirales	Siphoviridae		D3112virus	Siphoviridae	Pseudomonas virus PA1KOR	HM624080		Pseudomonas virus PA1KOR	archaea, bacteria	archaea, bacteria
Group I: dsDNA viruses	Caudovirales	Siphoviridae		D3virus	Siphoviridae	Pseudomonas virus D3	AF165214		Pseudomonas virus D3	archaea, bacteria	archaea, bacteria
Group I: dsDNA viruses	Caudovirales	Siphoviridae		D3virus	Siphoviridae	Pseudomonas virus PMG1	HQ711985		Pseudomonas virus PMG1	archaea, bacteria	archaea, bacteria
Group I: dsDNA viruses	Caudovirales	Siphoviridae		Decurrovirus	Siphoviridae	Arthrobacter virus Decurro	KT355471		Arthrobacter virus Decurro	archaea, bacteria	archaea, bacteria
Group I: dsDNA viruses	Caudovirales	Siphoviridae		Demosthenesvirus	Siphoviridae	Gordonia virus Demosthenes	KU998242		Gordonia virus Demosthenes	archaea, bacteria	archaea, bacteria
Group I: dsDNA viruses	Caudovirales	Siphoviridae		Demosthenesvirus	Siphoviridae	Gordonia virus Katyusha	KU963258		Gordonia virus Katyusha	archaea, bacteria	archaea, bacteria
Group I: dsDNA viruses	Caudovirales	Siphoviridae		Demosthenesvirus	Siphoviridae	Gordonia virus Kvothe	KU998243		Gordonia virus Kvothe	archaea, bacteria	archaea, bacteria
Group I: dsDNA viruses	Caudovirales	Siphoviridae		E125virus	Siphoviridae	Burkholderia virus phi1026b	AY453853		Burkholderia virus phi1026b	archaea, bacteria	archaea, bacteria
Group I: dsDNA viruses	Caudovirales	Siphoviridae		E125virus	Siphoviridae	Burkholderia virus phi6442	CP000625		Burkholderia virus phi6442	archaea, bacteria	archaea, bacteria
Group I: dsDNA viruses	Caudovirales	Siphoviridae		E125virus	Siphoviridae	Burkholderia virus phiE125	AF447491		Burkholderia virus phiE125	archaea, bacteria	archaea, bacteria
Group I: dsDNA viruses	Caudovirales	Siphoviridae		Eiauvirus	Siphoviridae	Edwardsiella virus eiAU	KF772233		Edwardsiella virus eiAU	archaea, bacteria	archaea, bacteria
Group I: dsDNA viruses	Caudovirales	Siphoviridae		Ff47virus	Siphoviridae	Mycobacterium virus Ff47	JX901189		Mycobacterium virus Ff47	archaea, bacteria	archaea, bacteria
Group I: dsDNA viruses	Caudovirales	Siphoviridae		Ff47virus	Siphoviridae	Mycobacterium virus Muddy	KF024728		Mycobacterium virus Muddy	archaea, bacteria	archaea, bacteria
Group I: dsDNA viruses	Caudovirales	Siphoviridae		Gaiavirus	Siphoviridae	Mycobacterium virus Gaia	KJ567043		Mycobacterium virus Gaia	archaea, bacteria	archaea, bacteria
Group I: dsDNA viruses	Caudovirales	Siphoviridae		Gilesvirus	Siphoviridae	Mycobacterium virus Giles	EU203571		Mycobacterium virus Giles	archaea, bacteria	archaea, bacteria
Group I: dsDNA viruses	Caudovirales	Siphoviridae		Gordonvirus	Siphoviridae	Arthrobacter virus Captnmurica	KU160641		Arthrobacter virus Captnmurica	archaea, bacteria	archaea, bacteria
Group I: dsDNA viruses	Caudovirales	Siphoviridae		Gordonvirus	Siphoviridae	Arthrobacter virus Gordon	KU160646		Arthrobacter virus Gordon	archaea, bacteria	archaea, bacteria
Group I: dsDNA viruses	Caudovirales	Siphoviridae		Gordtnkvirus	Siphoviridae	Gordonia virus GordTnk2	KP790008		Gordonia virus GordTnk2	archaea, bacteria	archaea, bacteria
Group I: dsDNA viruses	Caudovirales	Siphoviridae		Harrisonvirus	Siphoviridae	Paenibacillus virus Harrison	KT361651		Paenibacillus virus Harrison	archaea, bacteria	archaea, bacteria
Group I: dsDNA viruses	Caudovirales	Siphoviridae		Hk578virus	Siphoviridae	Escherichia virus EK99P1	KM233151		Escherichia virus EK99P1	archaea, bacteria	archaea, bacteria
Group I: dsDNA viruses	Caudovirales	Siphoviridae		Hk578virus	Siphoviridae	Escherichia virus HK578	JQ086375		Escherichia virus HK578	archaea, bacteria	archaea, bacteria
Group I: dsDNA viruses	Caudovirales	Siphoviridae		Hk578virus	Siphoviridae	Escherichia virus JL1	JX865427		Escherichia virus JL1	archaea, bacteria	archaea, bacteria
Group I: dsDNA viruses	Caudovirales	Siphoviridae		Hk578virus	Siphoviridae	Escherichia virus SSL2009a	FJ750948		Escherichia virus SSL2009a	archaea, bacteria	archaea, bacteria
Group I: dsDNA viruses	Caudovirales	Siphoviridae		Hk578virus	Siphoviridae	Escherichia virus YD2008s	KM896878		Escherichia virus YD2008s	archaea, bacteria	archaea, bacteria
Group I: dsDNA viruses	Caudovirales	Siphoviridae		Hk578virus	Siphoviridae	Shigella virus EP23	JN984867		Shigella virus EP23	archaea, bacteria	archaea, bacteria
Group I: dsDNA viruses	Caudovirales	Siphoviridae		Hk578virus	Siphoviridae	Sodalis virus SO1	GQ502199		Sodalis virus SO1	archaea, bacteria	archaea, bacteria
Group I: dsDNA viruses	Caudovirales	Siphoviridae		Hk97virus	Siphoviridae	Escherichia virus HK022	AF069308		Escherichia virus HK022, complete genome	archaea, bacteria	archaea, bacteria
Group I: dsDNA viruses	Caudovirales	Siphoviridae		Hk97virus	Siphoviridae	Escherichia virus HK106	JQ086369		Enterobacteria phage HK106, complete genome	archaea, bacteria	archaea, bacteria
Group I: dsDNA viruses	Caudovirales	Siphoviridae		Hk97virus	Siphoviridae	Escherichia virus HK446	JQ086372		Enterobacteria phage HK446, complete genome	archaea, bacteria	archaea, bacteria
Group I: dsDNA viruses	Caudovirales	Siphoviridae		Hk97virus	Siphoviridae	Escherichia virus HK542	JQ086373		Enterobacteria phage HK542, complete genome	archaea, bacteria	archaea, bacteria
Group I: dsDNA viruses	Caudovirales	Siphoviridae		Hk97virus	Siphoviridae	Escherichia virus HK544	JQ086374		Enterobacteria phage HK544, complete genome	archaea, bacteria	archaea, bacteria
Group I: dsDNA viruses	Caudovirales	Siphoviridae		Hk97virus	Siphoviridae	Escherichia virus HK633	JQ086377		Enterobacteria phage HK633, complete genome	archaea, bacteria	archaea, bacteria
Group I: dsDNA viruses	Caudovirales	Siphoviridae		Hk97virus	Siphoviridae	Escherichia virus HK75	HM173637		Escherichia phage HK75, complete genome	archaea, bacteria	archaea, bacteria
Group I: dsDNA viruses	Caudovirales	Siphoviridae		Hk97virus	Siphoviridae	Escherichia virus HK97	AF069529		Bacteriophage HK97, complete genome	archaea, bacteria	archaea, bacteria
Group I: dsDNA viruses	Caudovirales	Siphoviridae		Hk97virus	Siphoviridae	Escherichia virus mEp234	JQ182732		Enterobacterial phage mEp234, complete genome	archaea, bacteria	archaea, bacteria
Group I: dsDNA viruses	Caudovirales	Siphoviridae		Hk97virus	Siphoviridae	Escherichia virus mEpX1	JQ182727		Enterobacteria phage mEpX1, complete genome	archaea, bacteria	archaea, bacteria
Group I: dsDNA viruses	Caudovirales	Siphoviridae		Hk97virus	Siphoviridae	Escherichia virus mEpX2	JQ182726		Enterobacteria phage mEpX2, complete genome	archaea, bacteria	archaea, bacteria
Group I: dsDNA viruses	Caudovirales	Siphoviridae		Jenstvirus	Siphoviridae	Brevibacillus virus Jenst	KT151955		Brevibacillus virus Jenst	archaea, bacteria	archaea, bacteria
Group I: dsDNA viruses	Caudovirales	Siphoviridae		Jwxvirus	Siphoviridae	Achromobacter virus 83-24	KP202970		Achromobacter virus 83-24	archaea, bacteria	archaea, bacteria
Group I: dsDNA viruses	Caudovirales	Siphoviridae		Jwxvirus	Siphoviridae	Achromobacter virus JWX	KP202969		Achromobacter virus JWX	archaea, bacteria	archaea, bacteria
Group I: dsDNA viruses	Caudovirales	Siphoviridae		Kelleziovirus	Siphoviridae	Arthrobacter virus Kellezzio	KU647626		Arthrobacter virus Kellezzio	archaea, bacteria	archaea, bacteria
Group I: dsDNA viruses	Caudovirales	Siphoviridae		Kelleziovirus	Siphoviridae	Arthrobacter virus Kitkat	KU647627		Arthrobacter virus Kitkat	archaea, bacteria	archaea, bacteria
Group I: dsDNA viruses	Caudovirales	Siphoviridae		Korravirus	Siphoviridae	Arthrobacter virus Bennie	KU160640		Arthrobacter virus Bennie	archaea, bacteria	archaea, bacteria
Group I: dsDNA viruses	Caudovirales	Siphoviridae		Korravirus	Siphoviridae	Arthrobacter virus DrRobert	KU160643		Arthrobacter virus DrRobert	archaea, bacteria	archaea, bacteria
Group I: dsDNA viruses	Caudovirales	Siphoviridae		Korravirus	Siphoviridae	Arthrobacter virus Glenn	KU160645		Arthrobacter virus Glenn	archaea, bacteria	archaea, bacteria
Group I: dsDNA viruses	Caudovirales	Siphoviridae		Korravirus	Siphoviridae	Arthrobacter virus HunterDalle	KU160648		Arthrobacter virus HunterDalle	archaea, bacteria	archaea, bacteria
Group I: dsDNA viruses	Caudovirales	Siphoviridae		Korravirus	Siphoviridae	Arthrobacter virus Joann	KU160652		Arthrobacter virus Joann	archaea, bacteria	archaea, bacteria
Group I: dsDNA viruses	Caudovirales	Siphoviridae		Korravirus	Siphoviridae	Arthrobacter virus Korra	KU160653		Arthrobacter virus Korra	archaea, bacteria	archaea, bacteria
Group I: dsDNA viruses	Caudovirales	Siphoviridae		Korravirus	Siphoviridae	Arthrobacter virus Preamble	KU160659		Arthrobacter virus Preamble	archaea, bacteria	archaea, bacteria
Group I: dsDNA viruses	Caudovirales	Siphoviridae		Korravirus	Siphoviridae	Arthrobacter virus Pumancara	KU160661		Arthrobacter virus Pumancara	archaea, bacteria	archaea, bacteria
Group I: dsDNA viruses	Caudovirales	Siphoviridae		Korravirus	Siphoviridae	Arthrobacter virus Wayne	KU160672		Arthrobacter virus Wayne	archaea, bacteria	archaea, bacteria
Group I: dsDNA viruses	Caudovirales	Siphoviridae		L5virus	Siphoviridae	Mycobacterium virus Alma	JN699005		Mycobacterium virus Alma	archaea, bacteria	archaea, bacteria
Group I: dsDNA viruses	Caudovirales	Siphoviridae		L5virus	Siphoviridae	Mycobacterium virus Arturo	JX307702		Mycobacterium virus Arturo	archaea, bacteria	archaea, bacteria
Group I: dsDNA viruses	Caudovirales	Siphoviridae		L5virus	Siphoviridae	Mycobacterium virus Astro	JX015524		Mycobacterium virus Astro	archaea, bacteria	archaea, bacteria
Group I: dsDNA viruses	Caudovirales	Siphoviridae		L5virus	Siphoviridae	Mycobacterium virus Backyardigan	JF704093		Mycobacterium virus Backyardigan	archaea, bacteria	archaea, bacteria
Group I: dsDNA viruses	Caudovirales	Siphoviridae		L5virus	Siphoviridae	Mycobacterium virus BBPiebs31	JF957057		Mycobacterium virus BBPiebs31	archaea, bacteria	archaea, bacteria
Group I: dsDNA viruses	Caudovirales	Siphoviridae		L5virus	Siphoviridae	Mycobacterium virus Benedict	JN083852		Mycobacterium virus Benedict	archaea, bacteria	archaea, bacteria
Group I: dsDNA viruses	Caudovirales	Siphoviridae		L5virus	Siphoviridae	Mycobacterium virus Bethlehem	AY500153		Mycobacterium virus Bethlehem	archaea, bacteria	archaea, bacteria
Group I: dsDNA viruses	Caudovirales	Siphoviridae		L5virus	Siphoviridae	Mycobacterium virus Billknuckles	JN699000		Mycobacterium virus Billknuckles	archaea, bacteria	archaea, bacteria
Group I: dsDNA viruses	Caudovirales	Siphoviridae		L5virus	Siphoviridae	Mycobacterium virus Bruns	JN698998		Mycobacterium virus Bruns	archaea, bacteria	archaea, bacteria
Group I: dsDNA viruses	Caudovirales	Siphoviridae		L5virus	Siphoviridae	Mycobacterium virus Bxb1	AF271693		Mycobacterium virus Bxb1	archaea, bacteria	archaea, bacteria
Group I: dsDNA viruses	Caudovirales	Siphoviridae		L5virus	Siphoviridae	Mycobacterium virus Bxz2	AY129332		Mycobacterium virus Bxz2	archaea, bacteria	archaea, bacteria
Group I: dsDNA viruses	Caudovirales	Siphoviridae		L5virus	Siphoviridae	Mycobacterium virus Che12	DQ398043		Mycobacterium virus Che12	archaea, bacteria	archaea, bacteria
Group I: dsDNA viruses	Caudovirales	Siphoviridae		L5virus	Siphoviridae	Mycobacterium virus Cuco	JN408459		Mycobacterium virus Cuco	archaea, bacteria	archaea, bacteria
Group I: dsDNA viruses	Caudovirales	Siphoviridae		L5virus	Siphoviridae	Mycobacterium virus Doom	JN153085		Mycobacterium virus Doom	archaea, bacteria	archaea, bacteria
Group I: dsDNA viruses	Caudovirales	Siphoviridae		L5virus	Siphoviridae	Mycobacterium virus Ericb	JN049605		Mycobacterium virus Ericb	archaea, bacteria	archaea, bacteria
Group I: dsDNA viruses	Caudovirales	Siphoviridae		L5virus	Siphoviridae	Mycobacterium virus Euphoria	JN153086		Mycobacterium virus Euphoria	archaea, bacteria	archaea, bacteria
Group I: dsDNA viruses	Caudovirales	Siphoviridae		L5virus	Siphoviridae	Mycobacterium virus George	JF704107		Mycobacterium virus George	archaea, bacteria	archaea, bacteria
Group I: dsDNA viruses	Caudovirales	Siphoviridae		L5virus	Siphoviridae	Mycobacterium virus Gladiator	JF704097		Mycobacterium virus Gladiator	archaea, bacteria	archaea, bacteria
Group I: dsDNA viruses	Caudovirales	Siphoviridae		L5virus	Siphoviridae	Mycobacterium virus Goose	JX307704		Mycobacterium virus Goose	archaea, bacteria	archaea, bacteria
Group I: dsDNA viruses	Caudovirales	Siphoviridae		L5virus	Siphoviridae	Mycobacterium virus Hammer	JF937094		Mycobacterium virus Hammer	archaea, bacteria	archaea, bacteria
Group I: dsDNA viruses	Caudovirales	Siphoviridae		L5virus	Siphoviridae	Mycobacterium virus Heldan	JF957058		Mycobacterium virus Heldan	archaea, bacteria	archaea, bacteria
Group I: dsDNA viruses	Caudovirales	Siphoviridae		L5virus	Siphoviridae	Mycobacterium virus Jasper	EU744251		Mycobacterium virus Jasper	archaea, bacteria	archaea, bacteria
Group I: dsDNA viruses	Caudovirales	Siphoviridae		L5virus	Siphoviridae	Mycobacterium virus JC27	JF937099		Mycobacterium virus JC27	archaea, bacteria	archaea, bacteria
Group I: dsDNA viruses	Caudovirales	Siphoviridae		L5virus	Siphoviridae	Mycobacterium virus Jeffabunny	JN699019		Mycobacterium virus Jeffabunny	archaea, bacteria	archaea, bacteria
Group I: dsDNA viruses	Caudovirales	Siphoviridae		L5virus	Siphoviridae	Mycobacterium virus JHC117	JF704098		Mycobacterium virus JHC117	archaea, bacteria	archaea, bacteria
Group I: dsDNA viruses	Caudovirales	Siphoviridae		L5virus	Siphoviridae	Mycobacterium virus KBG	EU744248		Mycobacterium virus KBG	archaea, bacteria	archaea, bacteria
Group I: dsDNA viruses	Caudovirales	Siphoviridae		L5virus	Siphoviridae	Mycobacterium virus Kssjeb	JF937110		Mycobacterium virus Kssjeb	archaea, bacteria	archaea, bacteria
Group I: dsDNA viruses	Caudovirales	Siphoviridae		L5virus	Siphoviridae	Mycobacterium virus Kugel	JN699016		Mycobacterium virus Kugel	archaea, bacteria	archaea, bacteria
Group I: dsDNA viruses	Caudovirales	Siphoviridae		L5virus	Siphoviridae	Mycobacterium virus Lesedi	JF937100		Mycobacterium virus Lesedi	archaea, bacteria	archaea, bacteria
Group I: dsDNA viruses	Caudovirales	Siphoviridae		L5virus	Siphoviridae	Mycobacterium virus LHTSCC	JN699015		Mycobacterium virus LHTSCC	archaea, bacteria	archaea, bacteria
Group I: dsDNA viruses	Caudovirales	Siphoviridae		L5virus	Siphoviridae	Mycobacterium virus lockley	EU744249		Mycobacterium virus lockley	archaea, bacteria	archaea, bacteria
Group I: dsDNA viruses	Caudovirales	Siphoviridae		L5virus	Siphoviridae	Mycobacterium virus Marcell	JX307705		Mycobacterium virus Marcell	archaea, bacteria	archaea, bacteria
Group I: dsDNA viruses	Caudovirales	Siphoviridae		L5virus	Siphoviridae	Mycobacterium virus Microwolf	JF704101		Mycobacterium virus Microwolf	archaea, bacteria	archaea, bacteria
Group I: dsDNA viruses	Caudovirales	Siphoviridae		L5virus	Siphoviridae	Mycobacterium virus Mrgordo	JN020140		Mycobacterium virus Mrgordo	archaea, bacteria	archaea, bacteria
Group I: dsDNA viruses	Caudovirales	Siphoviridae		L5virus	Siphoviridae	Mycobacterium virus Museum	JF937103		Mycobacterium virus Museum	archaea, bacteria	archaea, bacteria
Group I: dsDNA viruses	Caudovirales	Siphoviridae		L5virus	Siphoviridae	Mycobacterium virus Nepal	JQ698665		Mycobacterium virus Nepal	archaea, bacteria	archaea, bacteria
Group I: dsDNA viruses	Caudovirales	Siphoviridae		L5virus	Siphoviridae	Mycobacterium virus Packman	JF704110		Mycobacterium virus Packman	archaea, bacteria	archaea, bacteria
Group I: dsDNA viruses	Caudovirales	Siphoviridae		L5virus	Siphoviridae	Mycobacterium virus Peaches	GQ303263		Mycobacterium virus Peaches	archaea, bacteria	archaea, bacteria
Group I: dsDNA viruses	Caudovirales	Siphoviridae		L5virus	Siphoviridae	Mycobacterium virus Perseus	JN572689		Mycobacterium virus Perseus	archaea, bacteria	archaea, bacteria
Group I: dsDNA viruses	Caudovirales	Siphoviridae		L5virus	Siphoviridae	Mycobacterium virus Pukovnik	EU744250		Mycobacterium virus Pukovnik	archaea, bacteria	archaea, bacteria
Group I: dsDNA viruses	Caudovirales	Siphoviridae		L5virus	Siphoviridae	Mycobacterium virus Rebeuca	JX411619		Mycobacterium virus Rebeuca	archaea, bacteria	archaea, bacteria
Group I: dsDNA viruses	Caudovirales	Siphoviridae		L5virus	Siphoviridae	Mycobacterium virus Redrock	GU339467		Mycobacterium virus Redrock	archaea, bacteria	archaea, bacteria
Group I: dsDNA viruses	Caudovirales	Siphoviridae		L5virus	Siphoviridae	Mycobacterium virus Ridgecb	JN398369		Mycobacterium virus Ridgecb	archaea, bacteria	archaea, bacteria
Group I: dsDNA viruses	Caudovirales	Siphoviridae		L5virus	Siphoviridae	Mycobacterium virus Rockstar	JF704111		Mycobacterium virus Rockstar	archaea, bacteria	archaea, bacteria
Group I: dsDNA viruses	Caudovirales	Siphoviridae		L5virus	Siphoviridae	Mycobacterium virus Saintus	JN831654		Mycobacterium virus Saintus	archaea, bacteria	archaea, bacteria
Group I: dsDNA viruses	Caudovirales	Siphoviridae		L5virus	Siphoviridae	Mycobacterium virus Skipole	GU247132		Mycobacterium virus Skipole	archaea, bacteria	archaea, bacteria
Group I: dsDNA viruses	Caudovirales	Siphoviridae		L5virus	Siphoviridae	Mycobacterium virus Solon	EU826470		Mycobacterium virus Solon	archaea, bacteria	archaea, bacteria
Group I: dsDNA viruses	Caudovirales	Siphoviridae		L5virus	Siphoviridae	Mycobacterium virus Switzer	JF937108		Mycobacterium virus Switzer	archaea, bacteria	archaea, bacteria
Group I: dsDNA viruses	Caudovirales	Siphoviridae		L5virus	Siphoviridae	Mycobacterium virus SWU1	JF946695		Mycobacterium virus SWU1	archaea, bacteria	archaea, bacteria
Group I: dsDNA viruses	Caudovirales	Siphoviridae		L5virus	Siphoviridae	Mycobacterium virus Ta17a	KF024722		Mycobacterium virus Ta17a	archaea, bacteria	archaea, bacteria
Group I: dsDNA viruses	Caudovirales	Siphoviridae		L5virus	Siphoviridae	Mycobacterium virus Tiger	JQ684677		Mycobacterium virus Tiger	archaea, bacteria	archaea, bacteria
Group I: dsDNA viruses	Caudovirales	Siphoviridae		L5virus	Siphoviridae	Mycobacterium virus Timshel	JF957060		Mycobacterium virus Timshel	archaea, bacteria	archaea, bacteria
Group I: dsDNA viruses	Caudovirales	Siphoviridae		L5virus	Siphoviridae	Mycobacterium virus Trixie	JN408461		Mycobacterium virus Trixie	archaea, bacteria	archaea, bacteria
Group I: dsDNA viruses	Caudovirales	Siphoviridae		L5virus	Siphoviridae	Mycobacterium virus Turbido	JN408460		Mycobacterium virus Turbido	archaea, bacteria	archaea, bacteria
Group I: dsDNA viruses	Caudovirales	Siphoviridae		L5virus	Siphoviridae	Mycobacterium virus Twister	JQ512844		Mycobacterium virus Twister	archaea, bacteria	archaea, bacteria
Group I: dsDNA viruses	Caudovirales	Siphoviridae		L5virus	Siphoviridae	Mycobacterium virus U2	AY500152		Mycobacterium virus U2	archaea, bacteria	archaea, bacteria
Group I: dsDNA viruses	Caudovirales	Siphoviridae		L5virus	Siphoviridae	Mycobacterium virus Violet	JN687951		Mycobacterium virus Violet	archaea, bacteria	archaea, bacteria
Group I: dsDNA viruses	Caudovirales	Siphoviridae		L5virus	Siphoviridae	Mycobacterium virus Wonder	HM755814		Mycobacterium virus Wonder	archaea, bacteria	archaea, bacteria
Group I: dsDNA viruses	Caudovirales	Siphoviridae		Lambdavirus	Siphoviridae	Escherichia virus DE3	EU078592		Enterobacteria phage DE3, complete genome	archaea, bacteria	archaea, bacteria
Group I: dsDNA viruses	Caudovirales	Siphoviridae		Lambdavirus	Siphoviridae	Escherichia virus HK629	JQ182735		Enterobacteria phage HK629, complete genome	archaea, bacteria	archaea, bacteria
Group I: dsDNA viruses	Caudovirales	Siphoviridae		Lambdavirus	Siphoviridae	Escherichia virus HK630	JQ086376		Enterobacteria phage HK630, complete genome	archaea, bacteria	archaea, bacteria
Group I: dsDNA viruses	Caudovirales	Siphoviridae		Laroyevirus	Siphoviridae	Arthrobacter virus Laroye	KU160654		Arthrobacter virus Laroye	archaea, bacteria	archaea, bacteria
Group I: dsDNA viruses	Caudovirales	Siphoviridae		Liefievirus	Siphoviridae	Mycobacterium virus Halo	DQ398042		Mycobacterium virus Halo	archaea, bacteria	archaea, bacteria
Group I: dsDNA viruses	Caudovirales	Siphoviridae		Liefievirus	Siphoviridae	Mycobacterium virus Liefie	JN412593		Mycobacterium virus Liefie	archaea, bacteria	archaea, bacteria
Group I: dsDNA viruses	Caudovirales	Siphoviridae		Marvinvirus	Siphoviridae	Mycobacterium virus Marvin	JF704100		Mycobacterium virus Marvin	archaea, bacteria	archaea, bacteria
Group I: dsDNA viruses	Caudovirales	Siphoviridae		Marvinvirus	Siphoviridae	Mycobacterium virus Mosmoris	KJ538721		Mycobacterium virus Mosmoris	archaea, bacteria	archaea, bacteria
Group I: dsDNA viruses	Caudovirales	Siphoviridae		Mudcatvirus	Siphoviridae	Arthrobacter virus Circum	KU160642		Arthrobacter virus Circum	archaea, bacteria	archaea, bacteria
Group I: dsDNA viruses	Caudovirales	Siphoviridae		Mudcatvirus	Siphoviridae	Arthrobacter virus Mudcat	KU647628		Arthrobacter virus Mudcat	archaea, bacteria	archaea, bacteria
Group I: dsDNA viruses	Caudovirales	Siphoviridae		Nonagvirus	Siphoviridae	Escherichia virus 9g	KJ419279		Escherichia virus 9g	archaea, bacteria	archaea, bacteria
Group I: dsDNA viruses	Caudovirales	Siphoviridae		Nonagvirus	Siphoviridae	Escherichia virus JenK1	KP719134		Escherichia virus JenK1	archaea, bacteria	archaea, bacteria
Group I: dsDNA viruses	Caudovirales	Siphoviridae		Nonagvirus	Siphoviridae	Escherichia virus JenP1	KP719132		Escherichia virus JenP1	archaea, bacteria	archaea, bacteria
Group I: dsDNA viruses	Caudovirales	Siphoviridae		Nonagvirus	Siphoviridae	Escherichia virus JenP2	KP719133		Escherichia virus JenP2	archaea, bacteria	archaea, bacteria
Group I: dsDNA viruses	Caudovirales	Siphoviridae		Np1virus	Siphoviridae	Pseudomonas virus NP1	KX129925		Pseudomonas virus NP1	archaea, bacteria	archaea, bacteria
Group I: dsDNA viruses	Caudovirales	Siphoviridae		Np1virus	Siphoviridae	Pseudomonas virus PaMx25	JQ067084		Pseudomonas virus PaMx25	archaea, bacteria	archaea, bacteria
Group I: dsDNA viruses	Caudovirales	Siphoviridae		Omegavirus	Siphoviridae	Mycobacterium virus Baka	JF937090		Mycobacterium virus Baka	archaea, bacteria	archaea, bacteria
Group I: dsDNA viruses	Caudovirales	Siphoviridae		Omegavirus	Siphoviridae	Mycobacterium virus Courthouse	JN698997		Mycobacterium virus Courthouse	archaea, bacteria	archaea, bacteria
Group I: dsDNA viruses	Caudovirales	Siphoviridae		Omegavirus	Siphoviridae	Mycobacterium virus Littlee	JF937101		Mycobacterium virus Littlee	archaea, bacteria	archaea, bacteria
Group I: dsDNA viruses	Caudovirales	Siphoviridae		Omegavirus	Siphoviridae	Mycobacterium virus Omega	AY129338		Mycobacterium virus Omega	archaea, bacteria	archaea, bacteria
Group I: dsDNA viruses	Caudovirales	Siphoviridae		Omegavirus	Siphoviridae	Mycobacterium virus Optimus	JF957059		Mycobacterium virus Optimus	archaea, bacteria	archaea, bacteria
Group I: dsDNA viruses	Caudovirales	Siphoviridae		Omegavirus	Siphoviridae	Mycobacterium virus Thibault	JN201525		Mycobacterium virus Thibault	archaea, bacteria	archaea, bacteria
Group I: dsDNA viruses	Caudovirales	Siphoviridae		P12002virus	Siphoviridae	Polaribacter virus P12002L	KR136259		Polaribacter virus P12002L	archaea, bacteria	archaea, bacteria
Group I: dsDNA viruses	Caudovirales	Siphoviridae		P12002virus	Siphoviridae	Polaribacter virus P12002S	KR136260		Polaribacter virus P12002S	archaea, bacteria	archaea, bacteria
Group I: dsDNA viruses	Caudovirales	Siphoviridae		P12024virus	Siphoviridae	Nonlabens virus P12024L	JQ823123		Nonlabens virus P12024L	archaea, bacteria	archaea, bacteria
Group I: dsDNA viruses	Caudovirales	Siphoviridae		P12024virus	Siphoviridae	Nonlabens virus P12024S	JQ823122		Nonlabens virus P12024S	archaea, bacteria	archaea, bacteria
Group I: dsDNA viruses	Caudovirales	Siphoviridae		P23virus	Siphoviridae	Thermus virus P23-45	EU100883		Thermus virus P23-45	archaea, bacteria	archaea, bacteria
Group I: dsDNA viruses	Caudovirales	Siphoviridae		P23virus	Siphoviridae	Thermus virus P74-26	EU100884		Thermus virus P74-26	archaea, bacteria	archaea, bacteria
Group I: dsDNA viruses	Caudovirales	Siphoviridae		P70virus	Siphoviridae	Listeria virus LP110	JX126919		Listeria virus LP110	archaea, bacteria	archaea, bacteria
Group I: dsDNA viruses	Caudovirales	Siphoviridae		P70virus	Siphoviridae	Listeria virus LP114	KJ094021		Listeria virus LP114	archaea, bacteria	archaea, bacteria
Group I: dsDNA viruses	Caudovirales	Siphoviridae		P70virus	Siphoviridae	Listeria virus LP26	KJ094020		Listeria virus LP26	archaea, bacteria	archaea, bacteria
Group I: dsDNA viruses	Caudovirales	Siphoviridae		P70virus	Siphoviridae	Listeria virus LP37	JX126920		Listeria virus LP37	archaea, bacteria	archaea, bacteria
Group I: dsDNA viruses	Caudovirales	Siphoviridae		P70virus	Siphoviridae	Listeria virus P70	JX442241		Listeria virus P70	archaea, bacteria	archaea, bacteria
Group I: dsDNA viruses	Caudovirales	Siphoviridae		Pa6virus	Siphoviridae	Propionibacterium virus ATCC29399BC	JX262225		Propionibacterium virus ATCC29399BC	archaea, bacteria	archaea, bacteria
Group I: dsDNA viruses	Caudovirales	Siphoviridae		Pa6virus	Siphoviridae	Propionibacterium virus ATCC29399BT	JX262224		Propionibacterium virus ATCC29399BT	archaea, bacteria	archaea, bacteria
Group I: dsDNA viruses	Caudovirales	Siphoviridae		Pa6virus	Siphoviridae	Propionibacterium virus Attacne	KR337651		Propionibacterium virus Attacne	archaea, bacteria	archaea, bacteria
Group I: dsDNA viruses	Caudovirales	Siphoviridae		Pa6virus	Siphoviridae	Propionibacterium virus Keiki	KR337649		Propionibacterium virus Keiki	archaea, bacteria	archaea, bacteria
Group I: dsDNA viruses	Caudovirales	Siphoviridae		Pa6virus	Siphoviridae	Propionibacterium virus Kubed	KR337645		Propionibacterium virus Kubed	archaea, bacteria	archaea, bacteria
Group I: dsDNA viruses	Caudovirales	Siphoviridae		Pa6virus	Siphoviridae	Propionibacterium virus Lauchelly	KR337650		Propionibacterium virus Lauchelly	archaea, bacteria	archaea, bacteria
Group I: dsDNA viruses	Caudovirales	Siphoviridae		Pa6virus	Siphoviridae	Propionibacterium virus MrAK	KR337643		Propionibacterium virus MrAK	archaea, bacteria	archaea, bacteria
Group I: dsDNA viruses	Caudovirales	Siphoviridae		Pa6virus	Siphoviridae	Propionibacterium virus Ouroboros	KR337654		Propionibacterium virus Ouroboros	archaea, bacteria	archaea, bacteria
Group I: dsDNA viruses	Caudovirales	Siphoviridae		Pa6virus	Siphoviridae	Propionibacterium virus P1.1	JX262223		Propionibacterium virus P1.1	archaea, bacteria	archaea, bacteria
Group I: dsDNA viruses	Caudovirales	Siphoviridae		Pa6virus	Siphoviridae	Propionibacterium virus P1001	JX262222		Propionibacterium virus P1001	archaea, bacteria	archaea, bacteria
Group I: dsDNA viruses	Caudovirales	Siphoviridae		Pa6virus	Siphoviridae	Propionibacterium virus P100A	JX262221		Propionibacterium virus P100A	archaea, bacteria	archaea, bacteria
Group I: dsDNA viruses	Caudovirales	Siphoviridae		Pa6virus	Siphoviridae	Propionibacterium virus P100D	JX262220		Propionibacterium virus P100D	archaea, bacteria	archaea, bacteria
Group I: dsDNA viruses	Caudovirales	Siphoviridae		Pa6virus	Siphoviridae	Propionibacterium virus P101A	JX262217		Propionibacterium virus P101A	archaea, bacteria	archaea, bacteria
Group I: dsDNA viruses	Caudovirales	Siphoviridae		Pa6virus	Siphoviridae	Propionibacterium virus P104A	JX262218		Propionibacterium virus P104A	archaea, bacteria	archaea, bacteria
Group I: dsDNA viruses	Caudovirales	Siphoviridae		Pa6virus	Siphoviridae	Propionibacterium virus P105	JX262219		Propionibacterium virus P105	archaea, bacteria	archaea, bacteria
Group I: dsDNA viruses	Caudovirales	Siphoviridae		Pa6virus	Siphoviridae	Propionibacterium virus P144	JX262216		Propionibacterium virus P144	archaea, bacteria	archaea, bacteria
Group I: dsDNA viruses	Caudovirales	Siphoviridae		Pa6virus	Siphoviridae	Propionibacterium virus P91	JX262215		Propionibacterium virus P91	archaea, bacteria	archaea, bacteria
Group I: dsDNA viruses	Caudovirales	Siphoviridae		Pa6virus	Siphoviridae	Propionibacterium virus PA6	DQ431235		Propionibacterium virus PA6	archaea, bacteria	archaea, bacteria
Group I: dsDNA viruses	Caudovirales	Siphoviridae		Pa6virus	Siphoviridae	Propionibacterium virus Pacnes201215	KJ722067		Propionibacterium virus Pacnes201215	archaea, bacteria	archaea, bacteria
Group I: dsDNA viruses	Caudovirales	Siphoviridae		Pa6virus	Siphoviridae	Propionibacterium virus PAD20	FJ706171		Propionibacterium virus PAD20	archaea, bacteria	archaea, bacteria
Group I: dsDNA viruses	Caudovirales	Siphoviridae		Pa6virus	Siphoviridae	Propionibacterium virus PAS50	FJ706172		Propionibacterium virus PAS50	archaea, bacteria	archaea, bacteria
Group I: dsDNA viruses	Caudovirales	Siphoviridae		Pa6virus	Siphoviridae	Propionibacterium virus PHL009M11	KJ578758		Propionibacterium virus PHL009M11	archaea, bacteria	archaea, bacteria
Group I: dsDNA viruses	Caudovirales	Siphoviridae		Pa6virus	Siphoviridae	Propionibacterium virus PHL025M00	KJ578759		Propionibacterium virus PHL025M00	archaea, bacteria	archaea, bacteria
Group I: dsDNA viruses	Caudovirales	Siphoviridae		Pa6virus	Siphoviridae	Propionibacterium virus PHL037M02	JX570706		Propionibacterium virus PHL037M02	archaea, bacteria	archaea, bacteria
Group I: dsDNA viruses	Caudovirales	Siphoviridae		Pa6virus	Siphoviridae	Propionibacterium virus PHL041M10	KJ578761		Propionibacterium virus PHL041M10	archaea, bacteria	archaea, bacteria
Group I: dsDNA viruses	Caudovirales	Siphoviridae		Pa6virus	Siphoviridae	Propionibacterium virus PHL060L00	JX570705		Propionibacterium virus PHL060L00	archaea, bacteria	archaea, bacteria
Group I: dsDNA viruses	Caudovirales	Siphoviridae		Pa6virus	Siphoviridae	Propionibacterium virus PHL067M01	KJ578765		Propionibacterium virus PHL067M01	archaea, bacteria	archaea, bacteria
Group I: dsDNA viruses	Caudovirales	Siphoviridae		Pa6virus	Siphoviridae	Propionibacterium virus PHL070N00	KJ578767		Propionibacterium virus PHL070N00	archaea, bacteria	archaea, bacteria
Group I: dsDNA viruses	Caudovirales	Siphoviridae		Pa6virus	Siphoviridae	Propionibacterium virus PHL071N05	JX570710		Propionibacterium virus PHL071N05	archaea, bacteria	archaea, bacteria
Group I: dsDNA viruses	Caudovirales	Siphoviridae		Pa6virus	Siphoviridae	Propionibacterium virus PHL082M03	KJ578770		Propionibacterium virus PHL082M03	archaea, bacteria	archaea, bacteria
Group I: dsDNA viruses	Caudovirales	Siphoviridae		Pa6virus	Siphoviridae	Propionibacterium virus PHL092M00	KJ578773		Propionibacterium virus PHL092M00	archaea, bacteria	archaea, bacteria
Group I: dsDNA viruses	Caudovirales	Siphoviridae		Pa6virus	Siphoviridae	Propionibacterium virus PHL095N00	KJ578774		Propionibacterium virus PHL095N00	archaea, bacteria	archaea, bacteria
Group I: dsDNA viruses	Caudovirales	Siphoviridae		Pa6virus	Siphoviridae	Propionibacterium virus PHL111M01	JX570702		Propionibacterium virus PHL111M01	archaea, bacteria	archaea, bacteria
Group I: dsDNA viruses	Caudovirales	Siphoviridae		Pa6virus	Siphoviridae	Propionibacterium virus PHL112N00	JX570714		Propionibacterium virus PHL112N00	archaea, bacteria	archaea, bacteria
Group I: dsDNA viruses	Caudovirales	Siphoviridae		Pa6virus	Siphoviridae	Propionibacterium virus PHL113M01	JX570713		Propionibacterium virus PHL113M01	archaea, bacteria	archaea, bacteria
Group I: dsDNA viruses	Caudovirales	Siphoviridae		Pa6virus	Siphoviridae	Propionibacterium virus PHL114L00	JX570712		Propionibacterium virus PHL114L00	archaea, bacteria	archaea, bacteria
Group I: dsDNA viruses	Caudovirales	Siphoviridae		Pa6virus	Siphoviridae	Propionibacterium virus PHL116M00	KJ578776		Propionibacterium virus PHL116M00	archaea, bacteria	archaea, bacteria
Group I: dsDNA viruses	Caudovirales	Siphoviridae		Pa6virus	Siphoviridae	Propionibacterium virus PHL117M00	KJ578778		Propionibacterium virus PHL117M00	archaea, bacteria	archaea, bacteria
Group I: dsDNA viruses	Caudovirales	Siphoviridae		Pa6virus	Siphoviridae	Propionibacterium virus PHL117M01	KJ578779		Propionibacterium virus PHL117M01	archaea, bacteria	archaea, bacteria
Group I: dsDNA viruses	Caudovirales	Siphoviridae		Pa6virus	Siphoviridae	Propionibacterium virus PHL132N00	KJ578780		Propionibacterium virus PHL132N00	archaea, bacteria	archaea, bacteria
Group I: dsDNA viruses	Caudovirales	Siphoviridae		Pa6virus	Siphoviridae	Propionibacterium virus PHL141N00	KJ578781		Propionibacterium virus PHL141N00	archaea, bacteria	archaea, bacteria
Group I: dsDNA viruses	Caudovirales	Siphoviridae		Pa6virus	Siphoviridae	Propionibacterium virus PHL151M00	KJ578783		Propionibacterium virus PHL151M00	archaea, bacteria	archaea, bacteria
Group I: dsDNA viruses	Caudovirales	Siphoviridae		Pa6virus	Siphoviridae	Propionibacterium virus PHL151N00	KJ578784		Propionibacterium virus PHL151N00	archaea, bacteria	archaea, bacteria
Group I: dsDNA viruses	Caudovirales	Siphoviridae		Pa6virus	Siphoviridae	Propionibacterium virus PHL152M00	KJ578785		Propionibacterium virus PHL152M00	archaea, bacteria	archaea, bacteria
Group I: dsDNA viruses	Caudovirales	Siphoviridae		Pa6virus	Siphoviridae	Propionibacterium virus PHL163M00	KJ578786		Propionibacterium virus PHL163M00	archaea, bacteria	archaea, bacteria
Group I: dsDNA viruses	Caudovirales	Siphoviridae		Pa6virus	Siphoviridae	Propionibacterium virus PHL171M01	KJ578787		Propionibacterium virus PHL171M01	archaea, bacteria	archaea, bacteria
Group I: dsDNA viruses	Caudovirales	Siphoviridae		Pa6virus	Siphoviridae	Propionibacterium virus PHL179M00	KJ578788		Propionibacterium virus PHL179M00	archaea, bacteria	archaea, bacteria
Group I: dsDNA viruses	Caudovirales	Siphoviridae		Pa6virus	Siphoviridae	Propionibacterium virus PHL194M00	KJ578789		Propionibacterium virus PHL194M00	archaea, bacteria	archaea, bacteria
Group I: dsDNA viruses	Caudovirales	Siphoviridae		Pa6virus	Siphoviridae	Propionibacterium virus PHL199M00	KJ578790		Propionibacterium virus PHL199M00	archaea, bacteria	archaea, bacteria
Group I: dsDNA viruses	Caudovirales	Siphoviridae		Pa6virus	Siphoviridae	Propionibacterium virus PHL301M00	KJ578791		Propionibacterium virus PHL301M00	archaea, bacteria	archaea, bacteria
Group I: dsDNA viruses	Caudovirales	Siphoviridae		Pa6virus	Siphoviridae	Propionibacterium virus PHL308M00	KJ578792		Propionibacterium virus PHL308M00	archaea, bacteria	archaea, bacteria
Group I: dsDNA viruses	Caudovirales	Siphoviridae		Pa6virus	Siphoviridae	Propionibacterium virus Pirate	KR337653		Propionibacterium virus Pirate	archaea, bacteria	archaea, bacteria
Group I: dsDNA viruses	Caudovirales	Siphoviridae		Pa6virus	Siphoviridae	Propionibacterium virus Procrass1	KR337644		Propionibacterium virus Procrass1	archaea, bacteria	archaea, bacteria
Group I: dsDNA viruses	Caudovirales	Siphoviridae		Pa6virus	Siphoviridae	Propionibacterium virus SKKY	KR337648		Propionibacterium virus SKKY	archaea, bacteria	archaea, bacteria
Group I: dsDNA viruses	Caudovirales	Siphoviridae		Pa6virus	Siphoviridae	Propionibacterium virus Solid	KR337647		Propionibacterium virus Solid	archaea, bacteria	archaea, bacteria
Group I: dsDNA viruses	Caudovirales	Siphoviridae		Pa6virus	Siphoviridae	Propionibacterium virus Stormborn	KR337652		Propionibacterium virus Stormborn	archaea, bacteria	archaea, bacteria
Group I: dsDNA viruses	Caudovirales	Siphoviridae		Pa6virus	Siphoviridae	Propionibacterium virus Wizzo	KR337646		Propionibacterium virus Wizzo	archaea, bacteria	archaea, bacteria
Group I: dsDNA viruses	Caudovirales	Siphoviridae		Pamx74virus	Siphoviridae	Pseudomonas virus PaMx28	JQ067089		Pseudomonas virus PaMx28	archaea, bacteria	archaea, bacteria
Group I: dsDNA viruses	Caudovirales	Siphoviridae		Pamx74virus	Siphoviridae	Pseudomonas virus PaMx74	JQ067093		Pseudomonas virus PaMx74	archaea, bacteria	archaea, bacteria
Group I: dsDNA viruses	Caudovirales	Siphoviridae		Patiencevirus	Siphoviridae	Mycobacterium virus Patience	JN412589		Mycobacterium virus Patience	archaea, bacteria	archaea, bacteria
Group I: dsDNA viruses	Caudovirales	Siphoviridae		Pbi1virus	Siphoviridae	Mycobacterium virus PBI1	DQ398047		Mycobacterium virus PBI1	archaea, bacteria	archaea, bacteria
Group I: dsDNA viruses	Caudovirales	Siphoviridae		Pepy6virus	Siphoviridae	Rhodococcus virus Pepy6	GU580941		Rhodococcus virus Pepy6	archaea, bacteria	archaea, bacteria
Group I: dsDNA viruses	Caudovirales	Siphoviridae		Pepy6virus	Siphoviridae	Rhodococcus virus Poco6	GU580942		Rhodococcus virus Poco6	archaea, bacteria	archaea, bacteria
Group I: dsDNA viruses	Caudovirales	Siphoviridae		Pfr1virus	Siphoviridae	Propionibacterium virus PFR1	KU984979		Propionibacterium phage PFR1, complete genome	archaea, bacteria	archaea, bacteria
Group I: dsDNA viruses	Caudovirales	Siphoviridae		Phic31virus	Siphoviridae	Streptomyces virus phiBT1	AJ550940		Streptomyces virus phiBT1	archaea, bacteria	archaea, bacteria
Group I: dsDNA viruses	Caudovirales	Siphoviridae		Phic31virus	Siphoviridae	Streptomyces virus TG1	JX182372		Streptomyces virus TG1	archaea, bacteria	archaea, bacteria
Group I: dsDNA viruses	Caudovirales	Siphoviridae		Phicbkvirus	Siphoviridae	Caulobacter virus Karma	JX100811		Caulobacter virus Karma	archaea, bacteria	archaea, bacteria
Group I: dsDNA viruses	Caudovirales	Siphoviridae		Phicbkvirus	Siphoviridae	Caulobacter virus Magneto	JX100812		Caulobacter virus Magneto	archaea, bacteria	archaea, bacteria
Group I: dsDNA viruses	Caudovirales	Siphoviridae		Phicbkvirus	Siphoviridae	Caulobacter virus phiCbK	JX100813		Caulobacter virus phiCbK	archaea, bacteria	archaea, bacteria
Group I: dsDNA viruses	Caudovirales	Siphoviridae		Phicbkvirus	Siphoviridae	Caulobacter virus Rogue	JX100814		Caulobacter virus Rogue	archaea, bacteria	archaea, bacteria
Group I: dsDNA viruses	Caudovirales	Siphoviridae		Phicbkvirus	Siphoviridae	Caulobacter virus Swift	JX100809		Caulobacter virus Swift	archaea, bacteria	archaea, bacteria
Group I: dsDNA viruses	Caudovirales	Siphoviridae		Phietavirus	Siphoviridae	Staphylococcus virus 11	AF424781		Staphylococcus virus 11	archaea, bacteria	archaea, bacteria
Group I: dsDNA viruses	Caudovirales	Siphoviridae		Phietavirus	Siphoviridae	Staphylococcus virus 187	AY954950		Staphylococcus virus 187	archaea, bacteria	archaea, bacteria
Group I: dsDNA viruses	Caudovirales	Siphoviridae		Phietavirus	Siphoviridae	Staphylococcus virus 29	AY954964		Staphylococcus virus 29	archaea, bacteria	archaea, bacteria
Group I: dsDNA viruses	Caudovirales	Siphoviridae		Phietavirus	Siphoviridae	Staphylococcus virus 37	AY954958		Staphylococcus virus 37	archaea, bacteria	archaea, bacteria
Group I: dsDNA viruses	Caudovirales	Siphoviridae		Phietavirus	Siphoviridae	Staphylococcus virus 52a	AY954965		Staphylococcus virus 52a	archaea, bacteria	archaea, bacteria
Group I: dsDNA viruses	Caudovirales	Siphoviridae		Phietavirus	Siphoviridae	Staphylococcus virus 53	AY954952		Staphylococcus virus 53	archaea, bacteria	archaea, bacteria
Group I: dsDNA viruses	Caudovirales	Siphoviridae		Phietavirus	Siphoviridae	Staphylococcus virus 55	AY954963		Staphylococcus virus 55	archaea, bacteria	archaea, bacteria
Group I: dsDNA viruses	Caudovirales	Siphoviridae		Phietavirus	Siphoviridae	Staphylococcus virus 69	AY954951		Staphylococcus virus 69	archaea, bacteria	archaea, bacteria
Group I: dsDNA viruses	Caudovirales	Siphoviridae		Phietavirus	Siphoviridae	Staphylococcus virus 71	AY954962		Staphylococcus virus 71	archaea, bacteria	archaea, bacteria
Group I: dsDNA viruses	Caudovirales	Siphoviridae		Phietavirus	Siphoviridae	Staphylococcus virus 80	DQ908929		Staphylococcus virus 80	archaea, bacteria	archaea, bacteria
Group I: dsDNA viruses	Caudovirales	Siphoviridae		Phietavirus	Siphoviridae	Staphylococcus virus 80alpha	DQ517338		Staphylococcus virus 80alpha	archaea, bacteria	archaea, bacteria
Group I: dsDNA viruses	Caudovirales	Siphoviridae		Phietavirus	Siphoviridae	Staphylococcus virus 85	AY954953		Staphylococcus virus 85	archaea, bacteria	archaea, bacteria
Group I: dsDNA viruses	Caudovirales	Siphoviridae		Phietavirus	Siphoviridae	Staphylococcus virus 88	AY954966		Staphylococcus virus 88	archaea, bacteria	archaea, bacteria
Group I: dsDNA viruses	Caudovirales	Siphoviridae		Phietavirus	Siphoviridae	Staphylococcus virus 92	AY954967		Staphylococcus virus 92	archaea, bacteria	archaea, bacteria
Group I: dsDNA viruses	Caudovirales	Siphoviridae		Phietavirus	Siphoviridae	Staphylococcus virus 96	AY954960		Staphylococcus virus 96	archaea, bacteria	archaea, bacteria
Group I: dsDNA viruses	Caudovirales	Siphoviridae		Phietavirus	Siphoviridae	Staphylococcus virus CNPH82	DQ831957		Staphylococcus virus CNPH82	archaea, bacteria	archaea, bacteria
Group I: dsDNA viruses	Caudovirales	Siphoviridae		Phietavirus	Siphoviridae	Staphylococcus virus EW	AY954959		Staphylococcus virus EW	archaea, bacteria	archaea, bacteria
Group I: dsDNA viruses	Caudovirales	Siphoviridae		Phietavirus	Siphoviridae	Staphylococcus virus IPLA5	JN192400		Staphylococcus virus IPLA5	archaea, bacteria	archaea, bacteria
Group I: dsDNA viruses	Caudovirales	Siphoviridae		Phietavirus	Siphoviridae	Staphylococcus virus IPLA7	JN192401		Staphylococcus virus IPLA7	archaea, bacteria	archaea, bacteria
Group I: dsDNA viruses	Caudovirales	Siphoviridae		Phietavirus	Siphoviridae	Staphylococcus virus IPLA88	EU861004		Staphylococcus virus IPLA88	archaea, bacteria	archaea, bacteria
Group I: dsDNA viruses	Caudovirales	Siphoviridae		Phietavirus	Siphoviridae	Staphylococcus virus PH15	DQ834250		Staphylococcus virus PH15	archaea, bacteria	archaea, bacteria
Group I: dsDNA viruses	Caudovirales	Siphoviridae		Phietavirus	Siphoviridae	Staphylococcus virus phiETA	AP001553		Staphylococcus virus phiETA	archaea, bacteria	archaea, bacteria
Group I: dsDNA viruses	Caudovirales	Siphoviridae		Phietavirus	Siphoviridae	Staphylococcus virus phiETA2	AP008953		Staphylococcus virus phiETA2	archaea, bacteria	archaea, bacteria
Group I: dsDNA viruses	Caudovirales	Siphoviridae		Phietavirus	Siphoviridae	Staphylococcus virus phiETA3	AP008954		Staphylococcus virus phiETA3	archaea, bacteria	archaea, bacteria
Group I: dsDNA viruses	Caudovirales	Siphoviridae		Phietavirus	Siphoviridae	Staphylococcus virus phiMR11	AB370268		Staphylococcus virus phiMR11	archaea, bacteria	archaea, bacteria
Group I: dsDNA viruses	Caudovirales	Siphoviridae		Phietavirus	Siphoviridae	Staphylococcus virus phiMR25	AB370205		Staphylococcus virus phiMR25	archaea, bacteria	archaea, bacteria
Group I: dsDNA viruses	Caudovirales	Siphoviridae		Phietavirus	Siphoviridae	Staphylococcus virus phiNM1	DQ530359		Staphylococcus virus phiNM1	archaea, bacteria	archaea, bacteria
Group I: dsDNA viruses	Caudovirales	Siphoviridae		Phietavirus	Siphoviridae	Staphylococcus virus phiNM2	DQ530360		Staphylococcus virus phiNM2	archaea, bacteria	archaea, bacteria
Group I: dsDNA viruses	Caudovirales	Siphoviridae		Phietavirus	Siphoviridae	Staphylococcus virus phiNM4	DQ530362		Staphylococcus virus phiNM4	archaea, bacteria	archaea, bacteria
Group I: dsDNA viruses	Caudovirales	Siphoviridae		Phietavirus	Siphoviridae	Staphylococcus virus SAP26	GU477322		Staphylococcus virus SAP26	archaea, bacteria	archaea, bacteria
Group I: dsDNA viruses	Caudovirales	Siphoviridae		Phietavirus	Siphoviridae	Staphylococcus virus X2	AY954968		Staphylococcus virus X2	archaea, bacteria	archaea, bacteria
Group I: dsDNA viruses	Caudovirales	Siphoviridae		Phifelvirus	Siphoviridae	Enterococcus virus FL1	GQ478081		Enterococcus virus FL1	archaea, bacteria	archaea, bacteria
Group I: dsDNA viruses	Caudovirales	Siphoviridae		Phifelvirus	Siphoviridae	Enterococcus virus FL2	GQ478084		Enterococcus virus FL2	archaea, bacteria	archaea, bacteria
Group I: dsDNA viruses	Caudovirales	Siphoviridae		Phifelvirus	Siphoviridae	Enterococcus virus FL3	GQ478086		Enterococcus virus FL3	archaea, bacteria	archaea, bacteria
Group I: dsDNA viruses	Caudovirales	Siphoviridae		Phijl1virus	Siphoviridae	Lactobacillus virus ATCC8014	JX486087		Lactobacillus virus ATCC8014	archaea, bacteria	archaea, bacteria
Group I: dsDNA viruses	Caudovirales	Siphoviridae		Phijl1virus	Siphoviridae	Lactobacillus virus phiJL1	AY236756		Lactobacillus virus phiJL1	archaea, bacteria	archaea, bacteria
Group I: dsDNA viruses	Caudovirales	Siphoviridae		Phijl1virus	Siphoviridae	Pediococcus virus cIP1	JN051154		Pediococcus virus cIP1	archaea, bacteria	archaea, bacteria
Group I: dsDNA viruses	Caudovirales	Siphoviridae		Pis4avirus	Siphoviridae	Aeromonas virus pIS4A	JF974294		Aeromonas virus pIS4A	archaea, bacteria	archaea, bacteria
Group I: dsDNA viruses	Caudovirales	Siphoviridae		Psavirus	Siphoviridae	Listeria virus LP302	JX120799		Listeria virus LP302	archaea, bacteria	archaea, bacteria
Group I: dsDNA viruses	Caudovirales	Siphoviridae		Psavirus	Siphoviridae	Listeria virus PSA	AJ312240		Listeria virus PSA	archaea, bacteria	archaea, bacteria
Group I: dsDNA viruses	Caudovirales	Siphoviridae		Rdjlvirus	Siphoviridae	Roseobacter virus RDJL1	HM151342		Roseobacter virus RDJL1	archaea, bacteria	archaea, bacteria
Group I: dsDNA viruses	Caudovirales	Siphoviridae		Rdjlvirus	Siphoviridae	Roseobacter virus RDJL2	KT266805		Roseobacter virus RDJL2	archaea, bacteria	archaea, bacteria
Group I: dsDNA viruses	Caudovirales	Siphoviridae		Rer2virus	Siphoviridae	Rhodococcus virus RER2	JN116827		Rhodococcus virus RER2	archaea, bacteria	archaea, bacteria
Group I: dsDNA viruses	Caudovirales	Siphoviridae		Sap6virus	Siphoviridae	Enterococcus virus BC611	AB712291		Enterococcus virus BC611	archaea, bacteria	archaea, bacteria
Group I: dsDNA viruses	Caudovirales	Siphoviridae		Sap6virus	Siphoviridae	Enterococcus virus IMEEF1	KF192053		Enterococcus virus IMEEF1	archaea, bacteria	archaea, bacteria
Group I: dsDNA viruses	Caudovirales	Siphoviridae		Sap6virus	Siphoviridae	Enterococcus virus SAP6	JF731128		Enterococcus virus SAP6	archaea, bacteria	archaea, bacteria
Group I: dsDNA viruses	Caudovirales	Siphoviridae		Sap6virus	Siphoviridae	Enterococcus virus VD13	KJ094032		Enterococcus virus VD13	archaea, bacteria	archaea, bacteria
Group I: dsDNA viruses	Caudovirales	Siphoviridae		Sap6virus	Siphoviridae	Streptococcus virus SPQS1	HE962497		Streptococcus virus SPQS1	archaea, bacteria	archaea, bacteria
Group I: dsDNA viruses	Caudovirales	Siphoviridae		Send513virus	Siphoviridae	Mycobacterium virus Papyrus	KF416342		Mycobacterium virus Papyrus	archaea, bacteria	archaea, bacteria
Group I: dsDNA viruses	Caudovirales	Siphoviridae		Send513virus	Siphoviridae	Mycobacterium virus Send513	JF704112		Mycobacterium virus Send513	archaea, bacteria	archaea, bacteria
Group I: dsDNA viruses	Caudovirales	Siphoviridae		Septima3virus	Siphoviridae	Burkholderia virus KL1	JF939047		Burkholderia virus KL1	archaea, bacteria	archaea, bacteria
Group I: dsDNA viruses	Caudovirales	Siphoviridae		Septima3virus	Siphoviridae	Pseudomonas virus 73	NC_007806		Pseudomonas virus 73	archaea, bacteria	archaea, bacteria
Group I: dsDNA viruses	Caudovirales	Siphoviridae		Septima3virus	Siphoviridae	Pseudomonas virus Ab26	HG962376		Pseudomonas virus Ab26	archaea, bacteria	archaea, bacteria
Group I: dsDNA viruses	Caudovirales	Siphoviridae		Septima3virus	Siphoviridae	Pseudomonas virus Kakheti25	JQ307387		Pseudomonas virus Kakheti25	archaea, bacteria	archaea, bacteria
Group I: dsDNA viruses	Caudovirales	Siphoviridae		Seuratvirus	Siphoviridae	Escherichia virus Cajan	KP064094		Escherichia virus Cajan	archaea, bacteria	archaea, bacteria
Group I: dsDNA viruses	Caudovirales	Siphoviridae		Seuratvirus	Siphoviridae	Escherichia virus Seurat	KM236243		Escherichia virus Seurat	archaea, bacteria	archaea, bacteria
Group I: dsDNA viruses	Caudovirales	Siphoviridae		Sextaecvirus	Siphoviridae	Staphylococcus virus SEP9	KF929199		Staphylococcus virus SEP9	archaea, bacteria	archaea, bacteria
Group I: dsDNA viruses	Caudovirales	Siphoviridae		Sextaecvirus	Siphoviridae	Staphylococcus virus Sextaec	KJ804259		Staphylococcus virus Sextaec	archaea, bacteria	archaea, bacteria
Group I: dsDNA viruses	Caudovirales	Siphoviridae		Sfi11virus	Siphoviridae	Streptococcus virus 2972	AY699705		Streptococcus virus 2972	archaea, bacteria	archaea, bacteria
Group I: dsDNA viruses	Caudovirales	Siphoviridae		Sfi11virus	Siphoviridae	Streptococcus virus 858	EF529515		Streptococcus virus 858	archaea, bacteria	archaea, bacteria
Group I: dsDNA viruses	Caudovirales	Siphoviridae		Sfi11virus	Siphoviridae	Streptococcus virus ALQ132	FJ226752		Streptococcus virus ALQ132	archaea, bacteria	archaea, bacteria
Group I: dsDNA viruses	Caudovirales	Siphoviridae		Sfi11virus	Siphoviridae	Streptococcus virus O1205	U88974		Streptococcus virus O1205	archaea, bacteria	archaea, bacteria
Group I: dsDNA viruses	Caudovirales	Siphoviridae		Sfi11virus	Siphoviridae	Streptococcus virus Sfi11	AF158600		Streptococcus virus Sfi11	archaea, bacteria	archaea, bacteria
Group I: dsDNA viruses	Caudovirales	Siphoviridae		Sfi21dt1virus	Siphoviridae	Streptococcus virus 7201	AF145054		Streptococcus virus 7201	archaea, bacteria	archaea, bacteria
Group I: dsDNA viruses	Caudovirales	Siphoviridae		Sfi21dt1virus	Siphoviridae	Streptococcus virus DT1	AF085222		Streptococcus virus DT1	archaea, bacteria	archaea, bacteria
Group I: dsDNA viruses	Caudovirales	Siphoviridae		Sfi21dt1virus	Siphoviridae	Streptococcus virus phiAbc2	FJ236310		Streptococcus virus phiAbc2	archaea, bacteria	archaea, bacteria
Group I: dsDNA viruses	Caudovirales	Siphoviridae		Sfi21dt1virus	Siphoviridae	Streptococcus virus Sfi19	AF115102		Streptococcus virus Sfi19	archaea, bacteria	archaea, bacteria
Group I: dsDNA viruses	Caudovirales	Siphoviridae		Sfi21dt1virus	Siphoviridae	Streptococcus virus Sfi21	AF115103		Streptococcus virus Sfi21	archaea, bacteria	archaea, bacteria
Group I: dsDNA viruses	Caudovirales	Siphoviridae		Sitaravirus	Siphoviridae	Paenibacillus virus Diva	KP296791		Paenibacillus virus Diva	archaea, bacteria	archaea, bacteria
Group I: dsDNA viruses	Caudovirales	Siphoviridae		Sitaravirus	Siphoviridae	Paenibacillus virus Hb10c2	KP202972		Paenibacillus virus Hb10c2	archaea, bacteria	archaea, bacteria
Group I: dsDNA viruses	Caudovirales	Siphoviridae		Sitaravirus	Siphoviridae	Paenibacillus virus Rani	KP296793		Paenibacillus virus Rani	archaea, bacteria	archaea, bacteria
Group I: dsDNA viruses	Caudovirales	Siphoviridae		Sitaravirus	Siphoviridae	Paenibacillus virus Shelly	KP296795		Paenibacillus virus Shelly	archaea, bacteria	archaea, bacteria
Group I: dsDNA viruses	Caudovirales	Siphoviridae		Sitaravirus	Siphoviridae	Paenibacillus virus Sitara	KP296796		Paenibacillus virus Sitara	archaea, bacteria	archaea, bacteria
Group I: dsDNA viruses	Caudovirales	Siphoviridae		Sitaravirus	Siphoviridae	Paenibacillus virus Willow	KT361650		Paenibacillus virus Willow	archaea, bacteria	archaea, bacteria
Group I: dsDNA viruses	Caudovirales	Siphoviridae		Sk1virus	Siphoviridae	Lactococcus virus 712	DQ227763		Lactococcus virus 712	archaea, bacteria	archaea, bacteria
Group I: dsDNA viruses	Caudovirales	Siphoviridae		Sk1virus	Siphoviridae	Lactococcus virus ASCC191	JQ740813		Lactococcus virus ASCC191	archaea, bacteria	archaea, bacteria
Group I: dsDNA viruses	Caudovirales	Siphoviridae		Sk1virus	Siphoviridae	Lactococcus virus ASCC273	JQ740788		Lactococcus virus ASCC273	archaea, bacteria	archaea, bacteria
Group I: dsDNA viruses	Caudovirales	Siphoviridae		Sk1virus	Siphoviridae	Lactococcus virus ASCC281	JQ740787		Lactococcus virus ASCC281	archaea, bacteria	archaea, bacteria
Group I: dsDNA viruses	Caudovirales	Siphoviridae		Sk1virus	Siphoviridae	Lactococcus virus ASCC465	JQ740804		Lactococcus virus ASCC465	archaea, bacteria	archaea, bacteria
Group I: dsDNA viruses	Caudovirales	Siphoviridae		Sk1virus	Siphoviridae	Lactococcus virus ASCC532	JQ740789		Lactococcus virus ASCC532	archaea, bacteria	archaea, bacteria
Group I: dsDNA viruses	Caudovirales	Siphoviridae		Sk1virus	Siphoviridae	Lactococcus virus Bibb29	EU221285		Lactococcus virus Bibb29	archaea, bacteria	archaea, bacteria
Group I: dsDNA viruses	Caudovirales	Siphoviridae		Sk1virus	Siphoviridae	Lactococcus virus bIL170	AF009630		Lactococcus virus bIL170	archaea, bacteria	archaea, bacteria
Group I: dsDNA viruses	Caudovirales	Siphoviridae		Sk1virus	Siphoviridae	Lactococcus virus CB13	FJ848882		Lactococcus virus CB13	archaea, bacteria	archaea, bacteria
Group I: dsDNA viruses	Caudovirales	Siphoviridae		Sk1virus	Siphoviridae	Lactococcus virus CB14	FJ848883		Lactococcus virus CB14	archaea, bacteria	archaea, bacteria
Group I: dsDNA viruses	Caudovirales	Siphoviridae		Sk1virus	Siphoviridae	Lactococcus virus CB19	FJ848884		Lactococcus virus CB19	archaea, bacteria	archaea, bacteria
Group I: dsDNA viruses	Caudovirales	Siphoviridae		Sk1virus	Siphoviridae	Lactococcus virus CB20	FJ848885		Lactococcus virus CB20	archaea, bacteria	archaea, bacteria
Group I: dsDNA viruses	Caudovirales	Siphoviridae		Sk1virus	Siphoviridae	Lactococcus virus jj50	DQ227764		Lactococcus virus jj50	archaea, bacteria	archaea, bacteria
Group I: dsDNA viruses	Caudovirales	Siphoviridae		Sk1virus	Siphoviridae	Lactococcus virus P008	DQ054536		Lactococcus virus P008	archaea, bacteria	archaea, bacteria
Group I: dsDNA viruses	Caudovirales	Siphoviridae		Sk1virus	Siphoviridae	Lactococcus virus P2	GQ979703		Lactococcus virus P2	archaea, bacteria	archaea, bacteria
Group I: dsDNA viruses	Caudovirales	Siphoviridae		Sk1virus	Siphoviridae	Lactococcus virus sk1	AF011378		Lactococcus virus sk1	archaea, bacteria	archaea, bacteria
Group I: dsDNA viruses	Caudovirales	Siphoviridae		Sk1virus	Siphoviridae	Lactococcus virus Sl4	FJ848881		Lactococcus virus Sl4	archaea, bacteria	archaea, bacteria
Group I: dsDNA viruses	Caudovirales	Siphoviridae		Slashvirus	Siphoviridae	Bacillus virus Slash	KF669661		Bacillus virus Slash	archaea, bacteria	archaea, bacteria
Group I: dsDNA viruses	Caudovirales	Siphoviridae		Slashvirus	Siphoviridae	Bacillus virus Stahl	KP696447		Bacillus virus Stahl	archaea, bacteria	archaea, bacteria
Group I: dsDNA viruses	Caudovirales	Siphoviridae		Slashvirus	Siphoviridae	Bacillus virus Staley	KF669663		Bacillus virus Staley	archaea, bacteria	archaea, bacteria
Group I: dsDNA viruses	Caudovirales	Siphoviridae		Slashvirus	Siphoviridae	Bacillus virus Stills	KP696448		Bacillus virus Stills	archaea, bacteria	archaea, bacteria
Group I: dsDNA viruses	Caudovirales	Siphoviridae		Smoothievirus	Siphoviridae	Gordonia virus Bachita	KU998247		Gordonia virus Bachita	archaea, bacteria	archaea, bacteria
Group I: dsDNA viruses	Caudovirales	Siphoviridae		Smoothievirus	Siphoviridae	Gordonia virus ClubL	KU998246		Gordonia virus ClubL	archaea, bacteria	archaea, bacteria
Group I: dsDNA viruses	Caudovirales	Siphoviridae		Smoothievirus	Siphoviridae	Gordonia virus OneUp	KU998245		Gordonia virus OneUp	archaea, bacteria	archaea, bacteria
Group I: dsDNA viruses	Caudovirales	Siphoviridae		Smoothievirus	Siphoviridae	Gordonia virus Smoothie	KU998244		Gordonia virus Smoothie	archaea, bacteria	archaea, bacteria
Group I: dsDNA viruses	Caudovirales	Siphoviridae		Soupsvirus	Siphoviridae	Gordonia virus Soups	KU998249		Gordonia virus Soups	archaea, bacteria	archaea, bacteria
Group I: dsDNA viruses	Caudovirales	Siphoviridae		Ssp2virus	Siphoviridae	Vibrio virus MAR10	JX556418		Vibrio virus MAR10	archaea, bacteria	archaea, bacteria
Group I: dsDNA viruses	Caudovirales	Siphoviridae		Ssp2virus	Siphoviridae	Vibrio virus SSP002	JQ692107		Vibrio virus SSP002	archaea, bacteria	archaea, bacteria
Group I: dsDNA viruses	Caudovirales	Siphoviridae		T5virus	Siphoviridae	Escherichia virus DT57C	KM979354		Escherichia virus DT57C	archaea, bacteria	archaea, bacteria
Group I: dsDNA viruses	Caudovirales	Siphoviridae		T5virus	Siphoviridae	Escherichia virus FFH1	KJ190157		Escherichia virus FFH1	archaea, bacteria	archaea, bacteria
Group I: dsDNA viruses	Caudovirales	Siphoviridae		T5virus	Siphoviridae	Escherichia virus slur09	LN887948		Escherichia virus slur09	archaea, bacteria	archaea, bacteria
Group I: dsDNA viruses	Caudovirales	Siphoviridae		T5virus	Siphoviridae	Salmonella virus 118970sal2	KX017521		Salmonella virus 118970sal2	archaea, bacteria	archaea, bacteria
Group I: dsDNA viruses	Caudovirales	Siphoviridae		T5virus	Siphoviridae	Salmonella virus Shivani	KP143763		Salmonella virus Shivani	archaea, bacteria	archaea, bacteria
Group I: dsDNA viruses	Caudovirales	Siphoviridae		T5virus	Siphoviridae	Salmonella virus Stitch	KM236244		Salmonella virus Stitch	archaea, bacteria	archaea, bacteria
Group I: dsDNA viruses	Caudovirales	Siphoviridae		Tankvirus	Siphoviridae	Arthrobacter virus Tank	KU160669		Arthrobacter virus Tank	archaea, bacteria	archaea, bacteria
Group I: dsDNA viruses	Caudovirales	Siphoviridae		Tin2virus	Siphoviridae	Tsukamurella virus TIN2	KR011062		Tsukamurella virus TIN2	archaea, bacteria	archaea, bacteria
Group I: dsDNA viruses	Caudovirales	Siphoviridae		Tin2virus	Siphoviridae	Tsukamurella virus TIN3	KR011064		Tsukamurella virus TIN3	archaea, bacteria	archaea, bacteria
Group I: dsDNA viruses	Caudovirales	Siphoviridae		Tin2virus	Siphoviridae	Tsukamurella virus TIN4	KR011063		Tsukamurella virus TIN4	archaea, bacteria	archaea, bacteria
Group I: dsDNA viruses	Caudovirales	Siphoviridae		Titanvirus	Siphoviridae	Rhodobacter virus RcSpartan	KR935215		Rhodobacter virus RcSpartan	archaea, bacteria	archaea, bacteria
Group I: dsDNA viruses	Caudovirales	Siphoviridae		Titanvirus	Siphoviridae	Rhodobacter virus RcTitan	KR935213		Rhodobacter virus RcTitan	archaea, bacteria	archaea, bacteria
Group I: dsDNA viruses	Caudovirales	Siphoviridae		Tm4virus	Siphoviridae	Mycobacterium virus Anaya	JF704106		Mycobacterium virus Anaya	archaea, bacteria	archaea, bacteria
Group I: dsDNA viruses	Caudovirales	Siphoviridae		Tm4virus	Siphoviridae	Mycobacterium virus Angelica	HM152764		Mycobacterium virus Angelica	archaea, bacteria	archaea, bacteria
Group I: dsDNA viruses	Caudovirales	Siphoviridae		Tm4virus	Siphoviridae	Mycobacterium virus Crimd	HM152767		Mycobacterium virus Crimd	archaea, bacteria	archaea, bacteria
Group I: dsDNA viruses	Caudovirales	Siphoviridae		Tm4virus	Siphoviridae	Mycobacterium virus Fionnbarth	JN831653		Mycobacterium virus Fionnbarth	archaea, bacteria	archaea, bacteria
Group I: dsDNA viruses	Caudovirales	Siphoviridae		Tm4virus	Siphoviridae	Mycobacterium virus Jaws	JN185608		Mycobacterium virus Jaws	archaea, bacteria	archaea, bacteria
Group I: dsDNA viruses	Caudovirales	Siphoviridae		Tm4virus	Siphoviridae	Mycobacterium virus Larva	JN243855		Mycobacterium virus Larva	archaea, bacteria	archaea, bacteria
Group I: dsDNA viruses	Caudovirales	Siphoviridae		Tm4virus	Siphoviridae	Mycobacterium virus Macncheese	JX042579		Mycobacterium virus Macncheese	archaea, bacteria	archaea, bacteria
Group I: dsDNA viruses	Caudovirales	Siphoviridae		Tm4virus	Siphoviridae	Mycobacterium virus Pixie	JF937104		Mycobacterium virus Pixie	archaea, bacteria	archaea, bacteria
Group I: dsDNA viruses	Caudovirales	Siphoviridae		Tm4virus	Siphoviridae	Mycobacterium virus TM4	AF068845		Mycobacterium virus TM4	archaea, bacteria	archaea, bacteria
Group I: dsDNA viruses	Caudovirales	Siphoviridae		Tp21virus	Siphoviridae	Bacillus virus BMBtp2	JX887877		Bacillus virus BMBtp2	archaea, bacteria	archaea, bacteria
Group I: dsDNA viruses	Caudovirales	Siphoviridae		Tp21virus	Siphoviridae	Bacillus virus TP21	EU887664		Bacillus virus TP21	archaea, bacteria	archaea, bacteria
Group I: dsDNA viruses	Caudovirales	Siphoviridae		Tp84virus	Siphoviridae	Geobacillus virus Tp84	KY565347		Geobacillus phage TP-84, complete genome	archaea, bacteria	archaea, bacteria
Group I: dsDNA viruses	Caudovirales	Siphoviridae		Triavirus	Siphoviridae	Staphylococcus virus 3a	AY954956		Staphylococcus virus 3a	archaea, bacteria	archaea, bacteria
Group I: dsDNA viruses	Caudovirales	Siphoviridae		Triavirus	Siphoviridae	Staphylococcus virus 42e	AY954955		Staphylococcus virus 42e	archaea, bacteria	archaea, bacteria
Group I: dsDNA viruses	Caudovirales	Siphoviridae		Triavirus	Siphoviridae	Staphylococcus virus 47	AY954957		Staphylococcus virus 47	archaea, bacteria	archaea, bacteria
Group I: dsDNA viruses	Caudovirales	Siphoviridae		Triavirus	Siphoviridae	Staphylococcus virus IPLA35	EU861005		Staphylococcus virus IPLA35	archaea, bacteria	archaea, bacteria
Group I: dsDNA viruses	Caudovirales	Siphoviridae		Triavirus	Siphoviridae	Staphylococcus virus phi12	AF424782		Staphylococcus virus phi12	archaea, bacteria	archaea, bacteria
Group I: dsDNA viruses	Caudovirales	Siphoviridae		Triavirus	Siphoviridae	Staphylococcus virus phiSLT	AB045978		Staphylococcus virus phiSLT	archaea, bacteria	archaea, bacteria
Group I: dsDNA viruses	Caudovirales	Siphoviridae		Trigintaduovirus	Siphoviridae	Mycobacterium virus 32HC	KJ028219		Mycobacterium phage 32HC, complete genome	archaea, bacteria	archaea, bacteria
Group I: dsDNA viruses	Caudovirales	Siphoviridae		Unassigned	Siphoviridae	Rhodococcus virus RGL3	JN116826		Rhodococcus virus RGL3	archaea, bacteria	archaea, bacteria
Group I: dsDNA viruses	Caudovirales	Siphoviridae		Vegasvirus	Siphoviridae	Paenibacillus virus Vegas	KT361654		Paenibacillus virus Vegas	archaea, bacteria	archaea, bacteria
Group I: dsDNA viruses	Caudovirales	Siphoviridae		Vendettavirus	Siphoviridae	Gordonia virus Vendetta	KU998237		Gordonia virus Vendetta	archaea, bacteria	archaea, bacteria
Group I: dsDNA viruses	Caudovirales	Siphoviridae		Wbetavirus	Siphoviridae	Bacillus virus Wbeta	DQ289555		Bacillus virus Wbeta	archaea, bacteria	archaea, bacteria
Group I: dsDNA viruses	Caudovirales	Siphoviridae		Wildcatvirus	Siphoviridae	Mycobacterium virus Wildcat	DQ398052		Mycobacterium virus Wildcat	archaea, bacteria	archaea, bacteria
Group I: dsDNA viruses	Caudovirales	Siphoviridae		Wizardvirus	Siphoviridae	Gordonia virus Twister6	KX557286		Gordonia phage Twister6, complete genome	archaea, bacteria	archaea, bacteria
Group I: dsDNA viruses	Caudovirales	Siphoviridae		Wizardvirus	Siphoviridae	Gordonia virus Wizard	KU998234		Gordonia phage Wizard, complete genome	archaea, bacteria	archaea, bacteria
Group I: dsDNA viruses	Caudovirales	Siphoviridae		Woesvirus	Siphoviridae	Gordonia virus Hotorobo	KU963245		Gordonia virus Hotorobo	archaea, bacteria	archaea, bacteria
Group I: dsDNA viruses	Caudovirales	Siphoviridae		Woesvirus	Siphoviridae	Gordonia virus Monty	KU998241		Gordonia virus Monty	archaea, bacteria	archaea, bacteria
Group I: dsDNA viruses	Caudovirales	Siphoviridae		Woesvirus	Siphoviridae	Gordonia virus Woes	KU998240		Gordonia virus Woes	archaea, bacteria	archaea, bacteria
Group I: dsDNA viruses	Caudovirales	Siphoviridae		Xp10virus	Siphoviridae	Xanthomonas virus CP1	AB720063		Xanthomonas virus CP1	archaea, bacteria	archaea, bacteria
Group I: dsDNA viruses	Caudovirales	Siphoviridae		Xp10virus	Siphoviridae	Xanthomonas virus OP1	AP008979		Xanthomonas virus OP1	archaea, bacteria	archaea, bacteria
Group I: dsDNA viruses	Caudovirales	Siphoviridae		Xp10virus	Siphoviridae	Xanthomonas virus phil7	EU717894		Xanthomonas virus phil7	archaea, bacteria	archaea, bacteria
Group I: dsDNA viruses	Caudovirales	Siphoviridae		Xp10virus	Siphoviridae	Xanthomonas virus Xop411	DQ777876		Xanthomonas virus Xop411	archaea, bacteria	archaea, bacteria
Group I: dsDNA viruses	Caudovirales	Siphoviridae		Xp10virus	Siphoviridae	Xanthomonas virus Xp10	AY299121		Xanthomonas virus Xp10	archaea, bacteria	archaea, bacteria
Group I: dsDNA viruses	Caudovirales	Siphoviridae		Ydn12virus	Siphoviridae	Streptomyces virus TP1604	KP876466		Streptomyces virus TP1604	archaea, bacteria	archaea, bacteria
Group I: dsDNA viruses	Caudovirales	Siphoviridae		Ydn12virus	Siphoviridae	Streptomyces virus YDN12	KP876465		Streptomyces virus YDN12	archaea, bacteria	archaea, bacteria
Group I: dsDNA viruses	Caudovirales	Siphoviridae		Yuavirus	Siphoviridae	Pseudomonas virus LKO4	KC758116		Pseudomonas virus LKO4	archaea, bacteria	archaea, bacteria
Group I: dsDNA viruses	Caudovirales	Siphoviridae		Yuavirus	Siphoviridae	Pseudomonas virus MP1412	JX131330		Pseudomonas virus MP1412	archaea, bacteria	archaea, bacteria
Group I: dsDNA viruses	Caudovirales	Siphoviridae		Yuavirus	Siphoviridae	Pseudomonas virus PAE1	KT734862		Pseudomonas virus PAE1	archaea, bacteria	archaea, bacteria
Group I: dsDNA viruses	Unassigned	Sphaerolipoviridae		Alphasphaerolipovirus	Sphaerolipoviridae	Haloarcula hispanica icosahedral virus 2	JN968479	NC_016989	Haloarcula hispanica icosahedral virus 2, complete genome	archaea, bacteria	archaea, bacteria
Group I: dsDNA viruses	Unassigned	Sphaerolipoviridae		Alphasphaerolipovirus	Sphaerolipoviridae	Haloarcula hispanica virus PH1	KC252997	NC_020998	Halovirus PH1, complete genome	archaea, bacteria	archaea, bacteria
Group I: dsDNA viruses	Unassigned	Sphaerolipoviridae		Alphasphaerolipovirus	Sphaerolipoviridae	Haloarcula hispanica virus SH1	AY950802	NC_007217	Haloarcula phage SH1, complete genome	archaea, bacteria	archaea, bacteria
Group I: dsDNA viruses	Unassigned	Sphaerolipoviridae		Alphasphaerolipovirus	Sphaerolipoviridae	Haloarcula virus HCIV1	KT809302	NC_030848	Haloarcula californiae icosahedral virus 1, complete genome	archaea, bacteria	archaea, bacteria
Group I: dsDNA viruses	Unassigned	Sphaerolipoviridae		Betasphaerolipovirus	Sphaerolipoviridae	Natrinema virus SNJ1	AY048850		Natrinema virus SNJ1, complete genome	archaea, bacteria	archaea, bacteria
Group I: dsDNA viruses	Unassigned	Sphaerolipoviridae		Gammasphaerolipovirus	Sphaerolipoviridae	Thermus virus IN93	AB063393	NC_004462	Thermus thermophilus phage IN93 DNA, complete genome	archaea, bacteria	archaea, bacteria
Group I: dsDNA viruses	Unassigned	Sphaerolipoviridae		Gammasphaerolipovirus	Sphaerolipoviridae	Thermus virus P23-77	GQ403789	NC_013197	Thermus phage P23-77, complete genome	archaea, bacteria	archaea, bacteria
Group I: dsDNA viruses	Caudovirales	Ackermannviridae	Aglimvirinae	Ag3virus	Ackermannviridae	Salmonella virus SKML39	JX181829		Salmonella phage SKML-39, complete genome	bacteria	bacteria
Group I: dsDNA viruses	Caudovirales	Ackermannviridae	Aglimvirinae	Ag3virus	Ackermannviridae	Shigella virus AG3	FJ373894		Shigella phage phiSboM-AG3, complete genome	bacteria	bacteria
Group I: dsDNA viruses	Caudovirales	Ackermannviridae	Aglimvirinae	Limestonevirus	Ackermannviridae	Dickeya virus Limestone	HE600015		Dickeya phage vB_DsoM_LIMEstone1 complete genome	bacteria	bacteria
Group I: dsDNA viruses	Caudovirales	Ackermannviridae	Aglimvirinae	Limestonevirus	Ackermannviridae	Dickeya virus RC2014	KJ716335		Dickeya phage RC-2014, complete genome	bacteria	bacteria
Group I: dsDNA viruses	Caudovirales	Ackermannviridae	Cvivirinae	Cba120virus	Ackermannviridae	Escherichia virus CBA120	JN593240		Escherichia virus CBA120, complete genome	bacteria	bacteria
Group I: dsDNA viruses	Caudovirales	Ackermannviridae	Cvivirinae	Cba120virus	Ackermannviridae	Escherichia virus PhaxI	JN673056		Escherichia phage PhaxI, complete genome	bacteria	bacteria
Group I: dsDNA viruses	Caudovirales	Ackermannviridae	Cvivirinae	Cba120virus	Ackermannviridae	Salmonella virus 38	KR296692		Salmonella phage 38, complete genome	bacteria	bacteria
Group I: dsDNA viruses	Caudovirales	Ackermannviridae	Cvivirinae	Cba120virus	Ackermannviridae	Salmonella virus Det7	KP797973		Salmonella phage Det7, complete genome	bacteria	bacteria
Group I: dsDNA viruses	Caudovirales	Ackermannviridae	Cvivirinae	Cba120virus	Ackermannviridae	Salmonella virus GG32	KX245012		Salmonella phage GG32, complete genome	bacteria	bacteria
Group I: dsDNA viruses	Caudovirales	Ackermannviridae	Cvivirinae	Cba120virus	Ackermannviridae	Salmonella virus PM10	KX438380		Salmonella phage vB_SalM_PM10, complete genome	bacteria	bacteria
Group I: dsDNA viruses	Caudovirales	Ackermannviridae	Cvivirinae	Cba120virus	Ackermannviridae	Salmonella virus SFP10	HQ259103		Salmonella phage SFP10, complete genome	bacteria	bacteria
Group I: dsDNA viruses	Caudovirales	Ackermannviridae	Cvivirinae	Cba120virus	Ackermannviridae	Salmonella virus SH19	JN126049		Salmonella phage PhiSH19, complete genome	bacteria	bacteria
Group I: dsDNA viruses	Caudovirales	Ackermannviridae	Cvivirinae	Cba120virus	Ackermannviridae	Salmonella virus SJ3	KJ174318		Salmonella phage vB_SalM_SJ3, complete genome	bacteria	bacteria
Group I: dsDNA viruses	Caudovirales	Ackermannviridae	Cvivirinae	Vi1virus	Ackermannviridae	Escherichia virus ECML4	JX128257		Escherichia phage ECML-4, complete genome	bacteria	bacteria
Group I: dsDNA viruses	Caudovirales	Ackermannviridae	Cvivirinae	Vi1virus	Ackermannviridae	Salmonella virus Marshall	KF669653		Salmonella phage Marshall, complete genome	bacteria	bacteria
Group I: dsDNA viruses	Caudovirales	Ackermannviridae	Cvivirinae	Vi1virus	Ackermannviridae	Salmonella virus Maynard	KF669654		Salmonella phage Maynard, complete genome	bacteria	bacteria
Group I: dsDNA viruses	Caudovirales	Ackermannviridae	Cvivirinae	Vi1virus	Ackermannviridae	Salmonella virus SJ2	KJ174317		Salmonella phage vB_SalM_SJ2, complete genome	bacteria	bacteria
Group I: dsDNA viruses	Caudovirales	Ackermannviridae	Cvivirinae	Vi1virus	Ackermannviridae	Salmonella virus STML131	JX181828		Salmonella phage STML-13-1, partial genome	bacteria	bacteria
Group I: dsDNA viruses	Caudovirales	Ackermannviridae	Cvivirinae	Vi1virus	Ackermannviridae	Salmonella virus ViI	FQ312032		Salmonella phage Vi01 complete sequence	bacteria	bacteria
Group I: dsDNA viruses	Caudovirales	Ackermannviridae		Unassigned	Ackermannviridae	Erwinia virus Ea2809	KP037007		Erwinia phage phiEa2809, complete genome	bacteria	bacteria
Group I: dsDNA viruses	Caudovirales	Ackermannviridae		Unassigned	Ackermannviridae	Klebsiella virus 0507KN21	AB797215		Klebsiella phage 0507-KN2-1 DNA, complete genome	bacteria	bacteria
Group I: dsDNA viruses	Caudovirales	Ackermannviridae		Unassigned	Ackermannviridae	Serratia virus IME250	KX147096		Serratia phage vB_Sru_IME250, complete genome	bacteria	bacteria
Group I: dsDNA viruses	Caudovirales	Ackermannviridae		Unassigned	Ackermannviridae	Serratia virus MAM1	JX878496		Serratia phage phiMAM1, complete genome	bacteria	bacteria
Group I: dsDNA viruses	Unassigned	Corticoviridae		Corticovirus	Corticoviridae	Pseudoalteromonas virus PM2	AF155037	NC_000867	Alteromonas phage PM2, complete genome	bacteria	bacteria
Group I: dsDNA viruses	Unassigned	Plasmaviridae		Plasmavirus	Plasmaviridae	Acholeplasma virus L2	L13696	NC_001447	Bacteriophage L2 (from Mycoplasma), complete genome	bacteria	bacteria
Group I: dsDNA viruses	Unassigned	Tectiviridae		Alphatectivirus	Tectiviridae	Pseudomonas virus PR4	AY848686		Enterobacteria phage PR4, complete genome	bacteria	bacteria
Group I: dsDNA viruses	Unassigned	Tectiviridae		Alphatectivirus	Tectiviridae	Pseudomonas virus PRD1	AY848689		Enterobacteria phage PRD1, complete genome	bacteria	bacteria
Group I: dsDNA viruses	Unassigned	Tectiviridae		Betatectivirus	Tectiviridae	Bacillus virus AP50	EU408779		Bacillus phage AP50, complete genome	bacteria	bacteria
Group I: dsDNA viruses	Unassigned	Tectiviridae		Betatectivirus	Tectiviridae	Bacillus virus Bam35	AY257527		Bacillus thuringiensis bacteriophage Bam35c, complete genome	bacteria	bacteria
Group I: dsDNA viruses	Unassigned	Tectiviridae		Betatectivirus	Tectiviridae	Bacillus virus GIL16	AY701338		Bacillus thuringiensis phage GIL16c, complete genome	bacteria	bacteria
Group I: dsDNA viruses	Unassigned	Tectiviridae		Betatectivirus	Tectiviridae	Bacillus virus Wip1	KF188458		Bacillus phage Wip1, complete genome	bacteria	bacteria
Group I: dsDNA viruses	Herpesvirales	Alloherpesviridae		Batrachovirus	Alloherpesviridae	Ranid herpesvirus 1	DQ665917	NC_008211	Ranid herpesvirus 1 strain McKinnell, complete genome.	vertebrates	eukaryotes
Group I: dsDNA viruses	Herpesvirales	Alloherpesviridae		Batrachovirus	Alloherpesviridae	Ranid herpesvirus 2	DQ665652	NC_008210	Ranid herpesvirus 2 strain ATCC VR-568, complete genome.	vertebrates	eukaryotes
Group I: dsDNA viruses	Herpesvirales	Alloherpesviridae		Cyprinivirus	Alloherpesviridae	Anguillid herpesvirus 1	FJ940765	NC_013668	Anguillid herpesvirus 1 strain 500138, complete genome.	vertebrates	eukaryotes
Group I: dsDNA viruses	Herpesvirales	Alloherpesviridae		Cyprinivirus	Alloherpesviridae	Cyprinid herpesvirus 1	JQ815363	NC_019491	Cyprinid herpesvirus 1 strain NG-J1, complete genome.	vertebrates	eukaryotes
Group I: dsDNA viruses	Herpesvirales	Alloherpesviridae		Cyprinivirus	Alloherpesviridae	Cyprinid herpesvirus 2	JQ815364	NC_019495	Cyprinid herpesvirus 2 strain ST-J1, complete genome.	vertebrates	eukaryotes
Group I: dsDNA viruses	Herpesvirales	Alloherpesviridae		Cyprinivirus	Alloherpesviridae	Cyprinid herpesvirus 3	DQ657948	NC_009127	Cyprinid herpesvirus 3 strain KHV-U, complete genome.	vertebrates	eukaryotes
Group I: dsDNA viruses	Herpesvirales	Alloherpesviridae		Ictalurivirus	Alloherpesviridae	Ictalurid herpesvirus 1	M75136	NC_001493	Ictalurid herpesvirus 1 strain Auburn 1, complete genome.	vertebrates	eukaryotes
Group I: dsDNA viruses	Herpesvirales	Herpesviridae	Alphaherpesvirinae	Iltovirus	Herpesviridae	Gallid alphaherpesvirus 1	AF168792, AJ131832, AJ249803, AY033142, AY033143, D00565, L32139, U06635, U28832, U80762, X56093, X97256, Y14300, Y14301	NC_006623	Gallid herpesvirus 1, complete genome.	vertebrates	eukaryotes
Group I: dsDNA viruses	Herpesvirales	Herpesviridae	Alphaherpesvirinae	Iltovirus	Herpesviridae	Psittacid alphaherpesvirus 1	AY372243	NC_005264	Psittacid herpesvirus 1 isolate 97-0001, complete genome.	vertebrates	eukaryotes
Group I: dsDNA viruses	Herpesvirales	Herpesviridae	Alphaherpesvirinae	Mardivirus	Herpesviridae	Anatid alphaherpesvirus 1	EU082088	NC_013036	Duck enteritis virus strain VAC, complete genome.	vertebrates	eukaryotes
Group I: dsDNA viruses	Herpesvirales	Herpesviridae	Alphaherpesvirinae	Mardivirus	Herpesviridae	Columbid alphaherpesvirus 1	KX589235	NC_034266	Columbid alphaherpesvirus 1 strain HLJ, complete genome.	vertebrates	eukaryotes
Group I: dsDNA viruses	Herpesvirales	Herpesviridae	Alphaherpesvirinae	Mardivirus	Herpesviridae	Falconid herpesvirus 1	KJ668231	NC_024450	Falconid herpesvirus 1 strain S-18, complete genome.	vertebrates	eukaryotes
Group I: dsDNA viruses	Herpesvirales	Herpesviridae	Alphaherpesvirinae	Mardivirus	Herpesviridae	Gallid alphaherpesvirus 2	AF243438	NC_002229	Gallid herpesvirus 2 serotype 1 isolate Md5, complete genome.	vertebrates	eukaryotes
Group I: dsDNA viruses	Herpesvirales	Herpesviridae	Alphaherpesvirinae	Mardivirus	Herpesviridae	Gallid alphaherpesvirus 3	AB049735	NC_002577	Gallid herpesvirus 3 DNA, complete genome, strain: HPRS24.	vertebrates	eukaryotes
Group I: dsDNA viruses	Herpesvirales	Herpesviridae	Alphaherpesvirinae	Mardivirus	Herpesviridae	Meleagrid alphaherpesvirus 1	AF291866	NC_002641	Meleagrid herpesvirus 1 strain FC126, complete genome.	vertebrates	eukaryotes
Group I: dsDNA viruses	Herpesvirales	Herpesviridae	Alphaherpesvirinae	Scutavirus	Herpesviridae	Testudinid herpesvirus 3	KM924292	NC_027916	Testudinid herpesvirus 3 strain 1976, complete genome.	vertebrates	eukaryotes
Group I: dsDNA viruses	Herpesvirales	Herpesviridae	Alphaherpesvirinae	Simplexvirus	Herpesviridae	Cercopithecine alphaherpesvirus 2	AY714813	NC_006560	Cercopithecine herpesvirus 2, complete genome.	vertebrates	eukaryotes
Group I: dsDNA viruses	Herpesvirales	Herpesviridae	Alphaherpesvirinae	Simplexvirus	Herpesviridae	Fruit bat alphaherpesvirus 1	AB825953	NC_024306	Fruit bat alphaherpesvirus 1 DNA, complete genome.	vertebrates	eukaryotes
Group I: dsDNA viruses	Herpesvirales	Herpesviridae	Alphaherpesvirinae	Simplexvirus	Herpesviridae	Human alphaherpesvirus 1	JN555585	NC_001806	Human herpesvirus 1 strain 17, complete genome.	vertebrates	eukaryotes
Group I: dsDNA viruses	Herpesvirales	Herpesviridae	Alphaherpesvirinae	Simplexvirus	Herpesviridae	Human alphaherpesvirus 2	JN561323	NC_001798	Human herpesvirus 2 strain HG52, complete genome.	vertebrates	eukaryotes
Group I: dsDNA viruses	Herpesvirales	Herpesviridae	Alphaherpesvirinae	Simplexvirus	Herpesviridae	Leporid alphaherpesvirus 4	JQ596859	NC_029311	Leporid herpesvirus 4 isolate LHV4012612, complete genome.	vertebrates	eukaryotes
Group I: dsDNA viruses	Herpesvirales	Herpesviridae	Alphaherpesvirinae	Simplexvirus	Herpesviridae	Macacine alphaherpesvirus 1	AF533768	NC_004812	Cercopithecine herpesvirus 1 strain E2490, complete genome.	vertebrates	eukaryotes
Group I: dsDNA viruses	Herpesvirales	Herpesviridae	Alphaherpesvirinae	Simplexvirus	Herpesviridae	Macropodid alphaherpesvirus 1	KT594769	NC_029132	Macropodid herpesvirus 1 isolate MaHV1.3076/08, complete genome.	vertebrates	eukaryotes
Group I: dsDNA viruses	Herpesvirales	Herpesviridae	Alphaherpesvirinae	Simplexvirus	Herpesviridae	Panine alphaherpesvirus 3	JQ360576	NC_023677	Chimpanzee alpha-1 herpesvirus strain 105640, complete genome.	vertebrates	eukaryotes
Group I: dsDNA viruses	Herpesvirales	Herpesviridae	Alphaherpesvirinae	Simplexvirus	Herpesviridae	Papiine alphaherpesvirus 2	DQ149153	NC_007653	Cercopithecine herpesvirus 16 strain X313, complete genome.	vertebrates	eukaryotes
Group I: dsDNA viruses	Herpesvirales	Herpesviridae	Alphaherpesvirinae	Simplexvirus	Herpesviridae	Saimiriine alphaherpesvirus 1	HM625781	NC_014567	Saimiriine herpesvirus 1 strain MV 5-4, complete genome.	vertebrates	eukaryotes
Group I: dsDNA viruses	Herpesvirales	Herpesviridae	Alphaherpesvirinae	Varicellovirus	Herpesviridae	Bovine alphaherpesvirus 1	AJ004801	NC_001847	Bovine herpesvirus type 1.1 complete genome.	vertebrates	eukaryotes
Group I: dsDNA viruses	Herpesvirales	Herpesviridae	Alphaherpesvirinae	Varicellovirus	Herpesviridae	Bovine alphaherpesvirus 5	AY261359	NC_005261	Bovine herpesvirus 5 strain SV507/99, complete genome.	vertebrates	eukaryotes
Group I: dsDNA viruses	Herpesvirales	Herpesviridae	Alphaherpesvirinae	Varicellovirus	Herpesviridae	Canid alphaherpesvirus 1	KT819633	NC_030117	Canid herpesvirus 1 strain 0194, complete genome.	vertebrates	eukaryotes
Group I: dsDNA viruses	Herpesvirales	Herpesviridae	Alphaherpesvirinae	Varicellovirus	Herpesviridae	Cercopithecine alphaherpesvirus 9	AF275348	NC_002686	Cercopithecine herpesvirus 9, complete genome.	vertebrates	eukaryotes
Group I: dsDNA viruses	Herpesvirales	Herpesviridae	Alphaherpesvirinae	Varicellovirus	Herpesviridae	Equid alphaherpesvirus 1	AY665713	NC_001491	Equine herpesvirus 1 strain Ab4, complete genome.	vertebrates	eukaryotes
Group I: dsDNA viruses	Herpesvirales	Herpesviridae	Alphaherpesvirinae	Varicellovirus	Herpesviridae	Equid alphaherpesvirus 3	KM051845	NC_024771	Equid herpesvirus 3 strain AR/2007/C3A, complete genome.	vertebrates	eukaryotes
Group I: dsDNA viruses	Herpesvirales	Herpesviridae	Alphaherpesvirinae	Varicellovirus	Herpesviridae	Equid alphaherpesvirus 4	AF030027	NC_001844	Equine herpesvirus 4 strain NS80567, complete genome.	vertebrates	eukaryotes
Group I: dsDNA viruses	Herpesvirales	Herpesviridae	Alphaherpesvirinae	Varicellovirus	Herpesviridae	Equid alphaherpesvirus 8	JQ343919	NC_017826	Equid herpesvirus 8 strain wh, complete genome.	vertebrates	eukaryotes
Group I: dsDNA viruses	Herpesvirales	Herpesviridae	Alphaherpesvirinae	Varicellovirus	Herpesviridae	Equid alphaherpesvirus 9	AP010838	NC_011644	Equid herpesvirus 9 DNA, complete genome, strain: P19.	vertebrates	eukaryotes
Group I: dsDNA viruses	Herpesvirales	Herpesviridae	Alphaherpesvirinae	Varicellovirus	Herpesviridae	Felid alphaherpesvirus 1	FJ478159	NC_013590	Felid herpesvirus 1 strain C-27, complete genome.	vertebrates	eukaryotes
Group I: dsDNA viruses	Herpesvirales	Herpesviridae	Alphaherpesvirinae	Varicellovirus	Herpesviridae	Human alphaherpesvirus 3	X04370	NC_001348	Human herpesvirus 3 (strain Dumas) complete genome.	vertebrates	eukaryotes
Group I: dsDNA viruses	Herpesvirales	Herpesviridae	Alphaherpesvirinae	Varicellovirus	Herpesviridae	Suid alphaherpesvirus 1	BK001744	NC_006151	TPA_exp: Suid herpesvirus 1, complete genome.	vertebrates	eukaryotes
Group I: dsDNA viruses	Herpesvirales	Herpesviridae	Betaherpesvirinae	Cytomegalovirus	Herpesviridae	Aotine betaherpesvirus 1	FJ483970	NC_016447	Aotine herpesvirus 1 strain S34E, complete genome.	vertebrates	eukaryotes
Group I: dsDNA viruses	Herpesvirales	Herpesviridae	Betaherpesvirinae	Cytomegalovirus	Herpesviridae	Cercopithecine betaherpesvirus 5	FJ483968	NC_012783	Cercopithecine herpesvirus 5 strain 2715, complete genome.	vertebrates	eukaryotes
Group I: dsDNA viruses	Herpesvirales	Herpesviridae	Betaherpesvirinae	Cytomegalovirus	Herpesviridae	Human betaherpesvirus 5	AY446894	NC_006273	Human herpesvirus 5 strain Merlin, complete genome.	vertebrates	eukaryotes
Group I: dsDNA viruses	Herpesvirales	Herpesviridae	Betaherpesvirinae	Cytomegalovirus	Herpesviridae	Macacine betaherpesvirus 3	AY186194	NC_006150	Rhesus cytomegalovirus strain 68-1, complete genome.	vertebrates	eukaryotes
Group I: dsDNA viruses	Herpesvirales	Herpesviridae	Betaherpesvirinae	Cytomegalovirus	Herpesviridae	Panine betaherpesvirus 2	AF480884	NC_003521	Panine herpesvirus 2 strain Heberling, complete genome.	vertebrates	eukaryotes
Group I: dsDNA viruses	Herpesvirales	Herpesviridae	Betaherpesvirinae	Cytomegalovirus	Herpesviridae	Papio ursinus cytomegalovirus	KR351281	NC_027016	Papio ursinus cytomegalovirus isolate OCOM4-52, complete genome.	vertebrates	eukaryotes
Group I: dsDNA viruses	Herpesvirales	Herpesviridae	Betaherpesvirinae	Cytomegalovirus	Herpesviridae	Saimiriine betaherpesvirus 4	FJ483967	NC_016448	Saimiriine herpesvirus 4 strain SqSHV, complete genome.	vertebrates	eukaryotes
Group I: dsDNA viruses	Herpesvirales	Herpesviridae	Betaherpesvirinae	Muromegalovirus	Herpesviridae	Murid betaherpesvirus 1	U68299	NC_004065	Mouse cytomegalovirus 1 complete genomic sequence.	vertebrates	eukaryotes
Group I: dsDNA viruses	Herpesvirales	Herpesviridae	Betaherpesvirinae	Muromegalovirus	Herpesviridae	Murid betaherpesvirus 2	AF232689	NC_002512	Rat cytomegalovirus Maastricht, complete genome.	vertebrates	eukaryotes
Group I: dsDNA viruses	Herpesvirales	Herpesviridae	Betaherpesvirinae	Muromegalovirus	Herpesviridae	Murid betaherpesvirus 8	JX867617	NC_019559	Murid herpesvirus 8 isolate England, complete genome.	vertebrates	eukaryotes
Group I: dsDNA viruses	Herpesvirales	Herpesviridae	Betaherpesvirinae	Proboscivirus	Herpesviridae	Elephant endotheliotropic herpesvirus 4	KT832477	NC_028379	Elephant endotheliotropic herpesvirus 4 isolate North American NAP69, complete genome.	vertebrates	eukaryotes
Group I: dsDNA viruses	Herpesvirales	Herpesviridae	Betaherpesvirinae	Proboscivirus	Herpesviridae	Elephant endotheliotropic herpesvirus 5	KF921519	NC_024696	Elephant endotheliotropic herpesvirus 5 strain Vijay, complete genome.	vertebrates	eukaryotes
Group I: dsDNA viruses	Herpesvirales	Herpesviridae	Betaherpesvirinae	Proboscivirus	Herpesviridae	Elephantid betaherpesvirus 1	KC462165	NC_020474	Elephantid herpesvirus 1 strain Raman, complete genome.	vertebrates	eukaryotes
Group I: dsDNA viruses	Herpesvirales	Herpesviridae	Betaherpesvirinae	Roseolovirus	Herpesviridae	Human betaherpesvirus 6A	X83413	NC_001664	Human betaherpesvirus 6A, variant A DNA, complete virion genome, isolate U1102.	vertebrates	eukaryotes
Group I: dsDNA viruses	Herpesvirales	Herpesviridae	Betaherpesvirinae	Roseolovirus	Herpesviridae	Human betaherpesvirus 6B	AF157706	NC_000898	Human herpesvirus 6B strain Z29, complete genome.	vertebrates	eukaryotes
Group I: dsDNA viruses	Herpesvirales	Herpesviridae	Betaherpesvirinae	Roseolovirus	Herpesviridae	Human betaherpesvirus 7	AF037218	NC_001716	Human herpesvirus 7 strain RK, complete genome.	vertebrates	eukaryotes
Group I: dsDNA viruses	Herpesvirales	Herpesviridae	Betaherpesvirinae	Roseolovirus	Herpesviridae	Macaca nemestrina herpesvirus 7	KU351741	NC_030200	Macaca nemestrina herpesvirus 7, complete genome.	vertebrates	eukaryotes
Group I: dsDNA viruses	Herpesvirales	Herpesviridae	Betaherpesvirinae	Unassigned	Herpesviridae	Caviid betaherpesvirus 2	KC503762	NC_020231	Caviid herpesvirus 2 strain 21222, complete genome.	vertebrates	eukaryotes
Group I: dsDNA viruses	Herpesvirales	Herpesviridae	Betaherpesvirinae	Unassigned	Herpesviridae	Suid betaherpesvirus 2	KF017583	NC_022233	Porcine cytomegalovirus strain BJ09, complete genome.	vertebrates	eukaryotes
Group I: dsDNA viruses	Herpesvirales	Herpesviridae	Betaherpesvirinae	Unassigned	Herpesviridae	Tupaiid betaherpesvirus 1	AF281817	NC_002794	Tupaia herpesvirus strain 2, complete genome.	vertebrates	eukaryotes
Group I: dsDNA viruses	Herpesvirales	Herpesviridae	Gammaherpesvirinae	Lymphocryptovirus	Herpesviridae	Callitrichine gammaherpesvirus 3	AF319782	NC_004367	Callitrichine herpesvirus 3 strain CJ0149, complete genome.	vertebrates	eukaryotes
Group I: dsDNA viruses	Herpesvirales	Herpesviridae	Gammaherpesvirinae	Lymphocryptovirus	Herpesviridae	Human gammaherpesvirus 4	AJ507799	NC_007605	Human herpesvirus 4 complete wild type genome.	vertebrates	eukaryotes
Group I: dsDNA viruses	Herpesvirales	Herpesviridae	Gammaherpesvirinae	Lymphocryptovirus	Herpesviridae	Human herpesvirus 4 type 2	DQ279927	NC_009334	Human herpesvirus 4 strain AG876, complete genome.	vertebrates	eukaryotes
Group I: dsDNA viruses	Herpesvirales	Herpesviridae	Gammaherpesvirinae	Lymphocryptovirus	Herpesviridae	Macacine gammaherpesvirus 4	AY037858	NC_006146	Cercopithicine herpesvirus 15 strain LCL8664, complete genome.	vertebrates	eukaryotes
Group I: dsDNA viruses	Herpesvirales	Herpesviridae	Gammaherpesvirinae	Macavirus	Herpesviridae	Alcelaphine gammaherpesvirus 1	AF005370	NC_002531	Alcelaphine herpesvirus 1 L-DNA, complete sequence.	vertebrates	eukaryotes
Group I: dsDNA viruses	Herpesvirales	Herpesviridae	Gammaherpesvirinae	Macavirus	Herpesviridae	Alcelaphine gammaherpesvirus 2	KF274499	NC_024382	Alcelaphine herpesvirus 2 isolate topi-AlHV-2, complete genome.	vertebrates	eukaryotes
Group I: dsDNA viruses	Herpesvirales	Herpesviridae	Gammaherpesvirinae	Macavirus	Herpesviridae	Bovine gammaherpesvirus 6	KJ705001	NC_024303	Bovine herpesvirus 6 isolate Pennsylvania 47, complete genome.	vertebrates	eukaryotes
Group I: dsDNA viruses	Herpesvirales	Herpesviridae	Gammaherpesvirinae	Macavirus	Herpesviridae	Ovine gammaherpesvirus 2	AY839756	NC_007646	Ovine herpesvirus 2 strain BJ1035, complete genome.	vertebrates	eukaryotes
Group I: dsDNA viruses	Herpesvirales	Herpesviridae	Gammaherpesvirinae	Percavirus	Herpesviridae	Equid gammaherpesvirus 2	U20824	NC_001650	Equid herpesvirus 2 strain 86/67, complete genome.	vertebrates	eukaryotes
Group I: dsDNA viruses	Herpesvirales	Herpesviridae	Gammaherpesvirinae	Percavirus	Herpesviridae	Equid gammaherpesvirus 5	KM924295	NC_026421	Equid herpesvirus 5 strain 2-141/67, complete genome.	vertebrates	eukaryotes
Group I: dsDNA viruses	Herpesvirales	Herpesviridae	Gammaherpesvirinae	Rhadinovirus	Herpesviridae	Ateline gammaherpesvirus 3	AF083424	NC_001987	Ateline herpesvirus 3 complete genome.	vertebrates	eukaryotes
Group I: dsDNA viruses	Herpesvirales	Herpesviridae	Gammaherpesvirinae	Rhadinovirus	Herpesviridae	Bovine gammaherpesvirus 4	AF318573	NC_002665	Bovine herpesvirus 4 long unique region, complete sequence.	vertebrates	eukaryotes
Group I: dsDNA viruses	Herpesvirales	Herpesviridae	Gammaherpesvirinae	Rhadinovirus	Herpesviridae	Cricetid gammaherpesvirus 2	HQ221963	NC_015049	Rodent herpesvirus Peru, complete genome.	vertebrates	eukaryotes
Group I: dsDNA viruses	Herpesvirales	Herpesviridae	Gammaherpesvirinae	Rhadinovirus	Herpesviridae	Human gammaherpesvirus 8	AF148805	NC_009333	Human herpesvirus 8 strain GK18, complete genome.	vertebrates	eukaryotes
Group I: dsDNA viruses	Herpesvirales	Herpesviridae	Gammaherpesvirinae	Rhadinovirus	Herpesviridae	Macacine gammaherpesvirus 5	AF083501	NC_003401	Macaca mulatta rhadinovirus 17577, complete genome.	vertebrates	eukaryotes
Group I: dsDNA viruses	Herpesvirales	Herpesviridae	Gammaherpesvirinae	Rhadinovirus	Herpesviridae	Murid gammaherpesvirus 4	U97553	NC_001826	Murine herpesvirus 68 strain WUMS, complete genome.	vertebrates	eukaryotes
Group I: dsDNA viruses	Herpesvirales	Herpesviridae	Gammaherpesvirinae	Rhadinovirus	Herpesviridae	Saimiriine gammaherpesvirus 2	X64346	NC_001350	Saimiriine herpesvirus 2 complete genome.	vertebrates	eukaryotes
Group I: dsDNA viruses	Herpesvirales	Herpesviridae	Gammaherpesvirinae	Unassigned	Herpesviridae	Felis catus gammaherpesvirus 1	KT595939	NC_028099	Felis catus gammaherpesvirus 1 isolate 31286, complete genome.	vertebrates	eukaryotes
Group I: dsDNA viruses	Herpesvirales	Malacoherpesviridae		Aurivirus	Malacoherpesviridae	Haliotid herpesvirus 1	JX453331	NC_018874	Abalone herpesvirus Victoria/AUS/2009, complete genome.	invertebrates	eukaryotes
Group I: dsDNA viruses	Herpesvirales	Malacoherpesviridae		Ostreavirus	Malacoherpesviridae	Ostreid herpesvirus 1	AY509253	NC_005881	Ostreid herpesvirus 1, complete genome.	invertebrates	eukaryotes
Group I: dsDNA viruses	Unassigned	Adenoviridae		Atadenovirus	Adenoviridae	Bovine adenovirus 6	JQ345700	NC_020074	Bovine adenovirus 6 strain 671130, complete genome.	vertebrates	eukaryotes
Group I: dsDNA viruses	Unassigned	Adenoviridae		Atadenovirus	Adenoviridae	Bovine atadenovirus D	AF036092	NC_002685	Bovine adenovirus 4 strain THT/62, complete genome.	vertebrates	eukaryotes
Group I: dsDNA viruses	Unassigned	Adenoviridae		Atadenovirus	Adenoviridae	Duck atadenovirus A	Y09598	NC_001813	Avian adenovirus EDS complete genome.	vertebrates	eukaryotes
Group I: dsDNA viruses	Unassigned	Adenoviridae		Atadenovirus	Adenoviridae	Lizard atadenovirus A	KJ156523	NC_024684	Lizard adenovirus 2 isolate 23-06, complete genome.	vertebrates	eukaryotes
Group I: dsDNA viruses	Unassigned	Adenoviridae		Atadenovirus	Adenoviridae	Ovine atadenovirus D	U40839	NC_004037	Ovine adenovirus 7, complete genome.	vertebrates	eukaryotes
Group I: dsDNA viruses	Unassigned	Adenoviridae		Atadenovirus	Adenoviridae	Psittacine atadenovirus A	KJ675568	NC_025962	Psittacine adenovirus 3 isolate HKU/Parrot19, complete genome.	vertebrates	eukaryotes
Group I: dsDNA viruses	Unassigned	Adenoviridae		Atadenovirus	Adenoviridae	Snake atadenovirus A	DQ106414	NC_009989	Snake adenovirus 1 strain 145/88, complete genome.	vertebrates	eukaryotes
Group I: dsDNA viruses	Unassigned	Adenoviridae		Aviadenovirus	Adenoviridae	Duck aviadenovirus B	KJ469653	NC_024486	Duck adenovirus 2 strain GR, complete genome.	vertebrates	eukaryotes
Group I: dsDNA viruses	Unassigned	Adenoviridae		Aviadenovirus	Adenoviridae	Fowl aviadenovirus A	U46933	NC_001720	Avian adenovirus CELO, complete genome.	vertebrates	eukaryotes
Group I: dsDNA viruses	Unassigned	Adenoviridae		Aviadenovirus	Adenoviridae	Fowl aviadenovirus B	KC493646	NC_021221	Fowl adenovirus 5 strain 340, complete genome.	vertebrates	eukaryotes
Group I: dsDNA viruses	Unassigned	Adenoviridae		Aviadenovirus	Adenoviridae	Fowl aviadenovirus C	GU188428	NC_015323	Fowl adenovirus C isolate ON1, complete genome.	vertebrates	eukaryotes
Group I: dsDNA viruses	Unassigned	Adenoviridae		Aviadenovirus	Adenoviridae	Fowl aviadenovirus D	AF083975	NC_000899	Fowl adenovirus 9, complete genome.	vertebrates	eukaryotes
Group I: dsDNA viruses	Unassigned	Adenoviridae		Aviadenovirus	Adenoviridae	Fowl aviadenovirus E	GU734104	NC_014969	Fowl adenovirus E isolate HG, complete genome.	vertebrates	eukaryotes
Group I: dsDNA viruses	Unassigned	Adenoviridae		Aviadenovirus	Adenoviridae	Goose aviadenovirus A	JF510462	NC_017979	Goose adenovirus 4 strain P29, complete genome.	vertebrates	eukaryotes
Group I: dsDNA viruses	Unassigned	Adenoviridae		Aviadenovirus	Adenoviridae	Pigeon adenovirus 2	KX121164	NC_031503	Pigeon adenovirus 2 isolate YPDS-Y-V1.A19.11-2013, complete genome.	vertebrates	eukaryotes
Group I: dsDNA viruses	Unassigned	Adenoviridae		Aviadenovirus	Adenoviridae	Pigeon aviadenovirus A	FN824512	NC_024474	Pigeon adenovirus 1 complete genome, strain IDA4.	vertebrates	eukaryotes
Group I: dsDNA viruses	Unassigned	Adenoviridae		Aviadenovirus	Adenoviridae	Turkey aviadenovirus B	GU936707	NC_014564	Turkey adenovirus 1 strain D90/2, complete genome.	vertebrates	eukaryotes
Group I: dsDNA viruses	Unassigned	Adenoviridae		Aviadenovirus	Adenoviridae	Turkey aviadenovirus C	KF477312	NC_022612	Turkey adenovirus 4 isolate TNI1, complete genome.	vertebrates	eukaryotes
Group I: dsDNA viruses	Unassigned	Adenoviridae		Aviadenovirus	Adenoviridae	Turkey aviadenovirus D	KF477313	NC_022613	Turkey adenovirus 5 isolate 1277BT, complete genome.	vertebrates	eukaryotes
Group I: dsDNA viruses	Unassigned	Adenoviridae		Mastadenovirus	Adenoviridae	Bat adenovirus	KX871230	NC_031948	Bat adenovirus isolate 250-A, complete genome.	vertebrates	eukaryotes
Group I: dsDNA viruses	Unassigned	Adenoviridae		Mastadenovirus	Adenoviridae	Bat mastadenovirus A	GU226970	NC_016895	Bat adenovirus TJM, complete genome.	vertebrates	eukaryotes
Group I: dsDNA viruses	Unassigned	Adenoviridae		Mastadenovirus	Adenoviridae	Bat mastadenovirus B	JN252129	NC_015932	Bat adenovirus 2 strain PPV1, complete genome.	vertebrates	eukaryotes
Group I: dsDNA viruses	Unassigned	Adenoviridae		Mastadenovirus	Adenoviridae	Bat mastadenovirus WIV10	KT698854	NC_029899	Bat mastadenovirus WIV10, complete genome.	vertebrates	eukaryotes
Group I: dsDNA viruses	Unassigned	Adenoviridae		Mastadenovirus	Adenoviridae	Bat mastadenovirus WIV11	KT698855	NC_029902	Bat mastadenovirus WIV11, complete genome.	vertebrates	eukaryotes
Group I: dsDNA viruses	Unassigned	Adenoviridae		Mastadenovirus	Adenoviridae	Bat mastadenovirus WIV12	KT698856	NC_030860	Bat mastadenovirus WIV12, complete genome.	vertebrates	eukaryotes
Group I: dsDNA viruses	Unassigned	Adenoviridae		Mastadenovirus	Adenoviridae	Bat mastadenovirus WIV13	KT698852	NC_030874	Bat mastadenovirus WIV13, complete genome.	vertebrates	eukaryotes
Group I: dsDNA viruses	Unassigned	Adenoviridae		Mastadenovirus	Adenoviridae	Bat mastadenovirus WIV9	KT698853	NC_029898	Bat mastadenovirus WIV9, complete genome.	vertebrates	eukaryotes
Group I: dsDNA viruses	Unassigned	Adenoviridae		Mastadenovirus	Adenoviridae	Bovine adenovirus 2	AF252854	NC_002513	Bovine adenovirus type 2, complete genome.	vertebrates	eukaryotes
Group I: dsDNA viruses	Unassigned	Adenoviridae		Mastadenovirus	Adenoviridae	Bovine mastadenovirus A	BK005277	AC_000191	TPA: Bovine adenovirus A, complete genome.	vertebrates	eukaryotes
Group I: dsDNA viruses	Unassigned	Adenoviridae		Mastadenovirus	Adenoviridae	Bovine mastadenovirus B	AF030154	NC_001876	Bovine adenovirus 3 complete genome.	vertebrates	eukaryotes
Group I: dsDNA viruses	Unassigned	Adenoviridae		Mastadenovirus	Adenoviridae	Canine mastadenovirus A	Y07760	NC_001734	Canine adenovirus type 1 complete genome.	vertebrates	eukaryotes
Group I: dsDNA viruses	Unassigned	Adenoviridae		Mastadenovirus	Adenoviridae	Chimpanzee adenovirus Y25	JN254802	NC_017825	Chimpanzee adenovirus Y25, complete genome.	vertebrates	eukaryotes
Group I: dsDNA viruses	Unassigned	Adenoviridae		Mastadenovirus	Adenoviridae	Equine mastadenovirus A	JN418926	NC_030792	Equine adenovirus 1 strain M1, complete genome.	vertebrates	eukaryotes
Group I: dsDNA viruses	Unassigned	Adenoviridae		Mastadenovirus	Adenoviridae	Equine mastadenovirus B	KT160425	NC_027705	Equine adenovirus 2 isolate EAdV2.385/75.9, complete genome.	vertebrates	eukaryotes
Group I: dsDNA viruses	Unassigned	Adenoviridae		Mastadenovirus	Adenoviridae	Human adenovirus 54	AB333801	NC_012959	Human adenovirus 54 DNA, complete genome.	vertebrates	eukaryotes
Group I: dsDNA viruses	Unassigned	Adenoviridae		Mastadenovirus	Adenoviridae	Human mastadenovirus A	X73487	NC_001460	Adenovirus type 12 DNA, complete genome.	vertebrates	eukaryotes
Group I: dsDNA viruses	Unassigned	Adenoviridae		Mastadenovirus	Adenoviridae	Human mastadenovirus B	DQ086466	NC_011203	Human adenovirus type 3, complete genome.	vertebrates	eukaryotes
Group I: dsDNA viruses	Unassigned	Adenoviridae		Mastadenovirus	Adenoviridae	Human mastadenovirus B2	AY163756	NC_011202	Human adenovirus type 11 strain Ad11p Slobitski, complete genome.	vertebrates	eukaryotes
Group I: dsDNA viruses	Unassigned	Adenoviridae		Mastadenovirus	Adenoviridae	Human mastadenovirus C	J01917	NC_001405	Adenovirus type 2, complete genome.	vertebrates	eukaryotes
Group I: dsDNA viruses	Unassigned	Adenoviridae		Mastadenovirus	Adenoviridae	Human mastadenovirus D	AJ854486	NC_010956	Human adenovirus type 9 complete genome.	vertebrates	eukaryotes
Group I: dsDNA viruses	Unassigned	Adenoviridae		Mastadenovirus	Adenoviridae	Human mastadenovirus E	AY487947	NC_003266	Human adenovirus E, complete genome.	vertebrates	eukaryotes
Group I: dsDNA viruses	Unassigned	Adenoviridae		Mastadenovirus	Adenoviridae	Human mastadenovirus F	L19443	NC_001454	Human adenovirus F, complete genome.	vertebrates	eukaryotes
Group I: dsDNA viruses	Unassigned	Adenoviridae		Mastadenovirus	Adenoviridae	Human mastadenovirus G	AY771780	NC_006879	Simian adenovirus 1 strain ATCC VR-195, complete genome.	vertebrates	eukaryotes
Group I: dsDNA viruses	Unassigned	Adenoviridae		Mastadenovirus	Adenoviridae	Murine mastadenovirus B	HM049560	NC_014899	Murine adenovirus 2 isolate K87, complete genome.	vertebrates	eukaryotes
Group I: dsDNA viruses	Unassigned	Adenoviridae		Mastadenovirus	Adenoviridae	Murine mastadenovirus C	EU835513	NC_012584	Murine adenovirus 3, complete genome.	vertebrates	eukaryotes
Group I: dsDNA viruses	Unassigned	Adenoviridae		Mastadenovirus	Adenoviridae	Ovine mastadenovirus A	BK000400	AC_000001	TPA: Bovine adenovirus 2, complete genome.	vertebrates	eukaryotes
Group I: dsDNA viruses	Unassigned	Adenoviridae		Mastadenovirus	Adenoviridae	Platyrrhini mastadenovirus A	HQ913600	NC_020487	Titi monkey adenovirus ECC-2011, complete genome.	vertebrates	eukaryotes
Group I: dsDNA viruses	Unassigned	Adenoviridae		Mastadenovirus	Adenoviridae	Porcine mastadenovirus A	BK000410	AC_000189	TPA: Porcine adenovirus 3, complete genome.	vertebrates	eukaryotes
Group I: dsDNA viruses	Unassigned	Adenoviridae		Mastadenovirus	Adenoviridae	Porcine mastadenovirus C	AF289262	NC_002702	Porcine adenovirus 5, complete genome.	vertebrates	eukaryotes
Group I: dsDNA viruses	Unassigned	Adenoviridae		Mastadenovirus	Adenoviridae	Sea lion mastadenovirus A	KJ563221	NC_024150	California sea lion adenovirus 1 strain Zc11-030, complete genome.	vertebrates	eukaryotes
Group I: dsDNA viruses	Unassigned	Adenoviridae		Mastadenovirus	Adenoviridae	Simian adenovirus 19	KP329565	NC_028107	Simian adenovirus 19 strain AA153, complete genome.	vertebrates	eukaryotes
Group I: dsDNA viruses	Unassigned	Adenoviridae		Mastadenovirus	Adenoviridae	Simian adenovirus 8	KP329561	NC_028113	Simian adenovirus 8 strain P-5, complete genome.	vertebrates	eukaryotes
Group I: dsDNA viruses	Unassigned	Adenoviridae		Mastadenovirus	Adenoviridae	Simian mastadenovirus A	AY598782	NC_006144	Simian adenovirus 3 strain ATCC VR-1449, complete genome.	vertebrates	eukaryotes
Group I: dsDNA viruses	Unassigned	Adenoviridae		Mastadenovirus	Adenoviridae	Simian mastadenovirus B	HQ241819	NC_015225	Simian adenovirus 49 isolate C24948, complete genome.	vertebrates	eukaryotes
Group I: dsDNA viruses	Unassigned	Adenoviridae		Mastadenovirus	Adenoviridae	Simian mastadenovirus B	KC693021		Simian adenovirus B isolate BaAdV-1, complete genome.	vertebrates	eukaryotes
Group I: dsDNA viruses	Unassigned	Adenoviridae		Mastadenovirus	Adenoviridae	Simian mastadenovirus C	KC693022	NC_021168	Simian adenovirus C isolate BaAdV-2, complete genome.	vertebrates	eukaryotes
Group I: dsDNA viruses	Unassigned	Adenoviridae		Mastadenovirus	Adenoviridae	Simian mastadenovirus C	KC693023		Simian adenovirus C isolate BaAdV-3, complete genome.	vertebrates	eukaryotes
Group I: dsDNA viruses	Unassigned	Adenoviridae		Mastadenovirus	Adenoviridae	Simian mastadenovirus D	KP329563	NC_028103	Simian adenovirus 13 strain P-9, complete genome.	vertebrates	eukaryotes
Group I: dsDNA viruses	Unassigned	Adenoviridae		Mastadenovirus	Adenoviridae	Simian mastadenovirus E	KP329564	NC_028105	Simian adenovirus 16 strain C-8, complete genome.	vertebrates	eukaryotes
Group I: dsDNA viruses	Unassigned	Adenoviridae		Mastadenovirus	Adenoviridae	Simian mastadenovirus F	FJ025931	NC_022266	Simian adenovirus 18, complete genome.	vertebrates	eukaryotes
Group I: dsDNA viruses	Unassigned	Adenoviridae		Mastadenovirus	Adenoviridae	Simian mastadenovirus G	HQ605912	NC_020485	Simian adenovirus 20 strain ATCC VR-541, complete genome.	vertebrates	eukaryotes
Group I: dsDNA viruses	Unassigned	Adenoviridae		Mastadenovirus	Adenoviridae	Simian mastadenovirus H	KM190146	NC_025678	Simian adenovirus DM-2014 isolate 23336, complete genome.	vertebrates	eukaryotes
Group I: dsDNA viruses	Unassigned	Adenoviridae		Mastadenovirus	Adenoviridae	Simian mastadenovirus WIV19	KX505867	NC_032105	Simian mastadenovirus WIV19, complete genome.	vertebrates	eukaryotes
Group I: dsDNA viruses	Unassigned	Adenoviridae		Mastadenovirus	Adenoviridae	Skunk mastadenovirus A	KP238322	NC_027708	Skunk adenovirus PB1, complete genome.	vertebrates	eukaryotes
Group I: dsDNA viruses	Unassigned	Adenoviridae		Mastadenovirus	Adenoviridae	Tree shrew mastadenovirus A	BK001455	AC_000190	TPA: Tree shrew adenovirus 1, complete genome.	vertebrates	eukaryotes
Group I: dsDNA viruses	Unassigned	Adenoviridae		Siadenovirus	Adenoviridae	Frog siadenovirus A	AF224336	NC_002501	Frog adenovirus 1, complete genome.	vertebrates	eukaryotes
Group I: dsDNA viruses	Unassigned	Adenoviridae		Siadenovirus	Adenoviridae	Penguin siadenovirus A	KP144329	NC_030116	Penguin siadenovirus A isolate CSPAdV_2, complete genome.	vertebrates	eukaryotes
Group I: dsDNA viruses	Unassigned	Adenoviridae		Siadenovirus	Adenoviridae	Raptor siadenovirus A	EU715130	NC_015455	Raptor adenovirus A, complete genome.	vertebrates	eukaryotes
Group I: dsDNA viruses	Unassigned	Adenoviridae		Siadenovirus	Adenoviridae	Skua siadenovirus A	HM585353	NC_016437	South polar skua adenovirus-1, complete genome.	vertebrates	eukaryotes
Group I: dsDNA viruses	Unassigned	Adenoviridae		Siadenovirus	Adenoviridae	Turkey adenovirus 3	AF074946	NC_001958	Hemorrhagic enteritis virus, complete genome.	vertebrates	eukaryotes
Group I: dsDNA viruses	Unassigned	Adenoviridae		Siadenovirus	Adenoviridae	Turkey siadenovirus A	BK001454	AC_000016	TPA: Turkey adenovirus 3, complete genome.	vertebrates	eukaryotes
Group I: dsDNA viruses	Unassigned	Ascoviridae		Ascovirus	Ascoviridae	Heliothis virescens ascovirus 3e	EF133465	NC_009233	Heliothis virescens ascovirus 3e, complete genome.	invertebrates	eukaryotes
Group I: dsDNA viruses	Unassigned	Ascoviridae		Ascovirus	Ascoviridae	Heliothis virescens ascovirus 3f	KJ755191		Heliothis virescens ascovirus 3f isolate LD135790, complete genome.	invertebrates	eukaryotes
Group I: dsDNA viruses	Unassigned	Ascoviridae		Ascovirus	Ascoviridae	Heliothis virescens ascovirus 3g	JX491653		Heliothis virescens ascovirus 3g, complete genome.	invertebrates	eukaryotes
Group I: dsDNA viruses	Unassigned	Ascoviridae		Ascovirus	Ascoviridae	Spodoptera frugiperda ascovirus 1a	AM398843	NC_008361	Spodoptera frugiperda ascovirus 1a complete genome.	invertebrates	eukaryotes
Group I: dsDNA viruses	Unassigned	Ascoviridae		Ascovirus	Ascoviridae	Trichoplusia ni ascovirus 2c	DQ517337	NC_008518	Trichoplusia ni ascovirus 2c, complete genome.	invertebrates	eukaryotes
Group I: dsDNA viruses	Unassigned	Ascoviridae		Toursvirus	Ascoviridae	Diadromus pulchellus toursvirus	CU469068	NC_011335	Complete DpAV4 genome.	invertebrates	eukaryotes
Group I: dsDNA viruses	Unassigned	Asfarviridae		Asfivirus	Asfarviridae	African swine fever virus	U18466	NC_001659	African swine fever virus strain BA71V, complete genome.	vertebrates, invertebrates	eukaryotes
Group I: dsDNA viruses	Unassigned	Baculoviridae		Alphabaculovirus	Baculoviridae	Adoxophyes honmai nucleopolyhedrovirus	AP006270	NC_004690	Adoxophyes honmai nucleopolyhedrovirus DNA, complete genome.	invertebrates	eukaryotes
Group I: dsDNA viruses	Unassigned	Baculoviridae		Alphabaculovirus	Baculoviridae	Adoxophyes orana nucleopolyhedrovirus	EU591746	NC_011423	Adoxophyes orana nucleopolyhedrovirus, complete genome.	invertebrates	eukaryotes
Group I: dsDNA viruses	Unassigned	Baculoviridae		Alphabaculovirus	Baculoviridae	Agrotis ipsilon multiple nucleopolyhedrovirus	EU839994	NC_011345	Agrotis ipsilon multiple nucleopolyhedrovirus strain Illinois, complete genome.	invertebrates	eukaryotes
Group I: dsDNA viruses	Unassigned	Baculoviridae		Alphabaculovirus	Baculoviridae	Agrotis segetum nucleopolyhedrovirus A	DQ123841	NC_007921	Agrotis segetum nucleopolyhedrovirus, complete genome.	invertebrates	eukaryotes
Group I: dsDNA viruses	Unassigned	Baculoviridae		Alphabaculovirus	Baculoviridae	Agrotis segetum nucleopolyhedrovirus B	KM102981	NC_025960	Agrotis segetum nucleopolyhedrovirus B isolate English, complete genome.	invertebrates	eukaryotes
Group I: dsDNA viruses	Unassigned	Baculoviridae		Alphabaculovirus	Baculoviridae	Antheraea pernyi nucleopolyhedrovirus	DQ486030	NC_008035	Antheraea pernyi nucleopolyhedrovirus, complete genome.	invertebrates	eukaryotes
Group I: dsDNA viruses	Unassigned	Baculoviridae		Alphabaculovirus	Baculoviridae	Anticarsia gemmatalis multiple nucleopolyhedrovirus	DQ813662	NC_008520	Anticarsia gemmatalis nucleopolyhedrovirus, complete genome.	invertebrates	eukaryotes
Group I: dsDNA viruses	Unassigned	Baculoviridae		Alphabaculovirus	Baculoviridae	Anticarsia gemmatalis nucleopolyhedrovirus	KR815466	NC_031761	Anticarsia gemmatalis multicapsid nucleopolyhedrovirus isolate AgMNPV-37, complete genome.	invertebrates	eukaryotes
Group I: dsDNA viruses	Unassigned	Baculoviridae		Alphabaculovirus	Baculoviridae	Apocheima cinerarium nucleopolyhedrovirus	FJ914221	NC_018504	Apocheima cinerarium nucleopolyhedrovirus, complete genome.	invertebrates	eukaryotes
Group I: dsDNA viruses	Unassigned	Baculoviridae		Alphabaculovirus	Baculoviridae	Autographa californica multiple nucleopolyhedrovirus	L22858	NC_001623	Autographa californica nucleopolyhedrovirus clone C6, complete genome.	invertebrates	eukaryotes
Group I: dsDNA viruses	Unassigned	Baculoviridae		Alphabaculovirus	Baculoviridae	Bombyx mori nucleopolyhedrovirus	L33180	NC_001962	Bombyx mori nuclear polyhedrosis virus isolate T3, complete genome.	invertebrates	eukaryotes
Group I: dsDNA viruses	Unassigned	Baculoviridae		Alphabaculovirus	Baculoviridae	Buzura suppressaria nucleopolyhedrovirus	KF611977	NC_023442	Buzura suppressaria nucleopolyhedrovirus isolate Hubei, complete genome.	invertebrates	eukaryotes
Group I: dsDNA viruses	Unassigned	Baculoviridae		Alphabaculovirus	Baculoviridae	Catopsilia pomona nucleopolyhedrovirus	KU565883	NC_030240	Catopsilia pomona nucleopolyhedrovirus isolate 416, complete genome.	invertebrates	eukaryotes
Group I: dsDNA viruses	Unassigned	Baculoviridae		Alphabaculovirus	Baculoviridae	Choristoneura fumiferana DEF multiple nucleopolyhedrovirus	AY327402	NC_005137	Choristoneura fumiferana defective nucleopolyhedrovirus complete genome.	invertebrates	eukaryotes
Group I: dsDNA viruses	Unassigned	Baculoviridae		Alphabaculovirus	Baculoviridae	Choristoneura fumiferana multiple nucleopolyhedrovirus	AF512031	NC_004778	Choristoneura fumiferana multiple nucleopolyhedrovirus, complete genome.	invertebrates	eukaryotes
Group I: dsDNA viruses	Unassigned	Baculoviridae		Alphabaculovirus	Baculoviridae	Choristoneura murinana nucleopolyhedrovirus	KF894742	NC_023177	Choristoneura murinana alphabaculovirus strain Darmstadt, complete genome.	invertebrates	eukaryotes
Group I: dsDNA viruses	Unassigned	Baculoviridae		Alphabaculovirus	Baculoviridae	Choristoneura rosaceana nucleopolyhedrovirus	KC961304	NC_021924	Choristoneura rosaceana alphabaculovirus, complete genome.	invertebrates	eukaryotes
Group I: dsDNA viruses	Unassigned	Baculoviridae		Alphabaculovirus	Baculoviridae	Chrysodeixis chalcites nucleopolyhedrovirus	AY864330	NC_007151	Chrysodeixis chalcites nucleopolyhedrovirus, complete genome.	invertebrates	eukaryotes
Group I: dsDNA viruses	Unassigned	Baculoviridae		Alphabaculovirus	Baculoviridae	Chrysodeixis includens nucleopolyhedrovirus	KJ631622	NC_026268	Pseudoplusia includens SNPV IE, complete genome.	invertebrates	eukaryotes
Group I: dsDNA viruses	Unassigned	Baculoviridae		Alphabaculovirus	Baculoviridae	Clanis bilineata nucleopolyhedrovirus	DQ504428	NC_008293	Clanis bilineata nucleopolyhedrosis virus isolate DZ1, complete genome.	invertebrates	eukaryotes
Group I: dsDNA viruses	Unassigned	Baculoviridae		Alphabaculovirus	Baculoviridae	Condylorrhiza vestigialis MNPV	KJ631623	NC_026430	Condylorrhiza vestigialis MNPV, complete genome.	invertebrates	eukaryotes
Group I: dsDNA viruses	Unassigned	Baculoviridae		Alphabaculovirus	Baculoviridae	Ectropis obliqua nucleopolyhedrovirus	DQ837165	NC_008586	Ecotropis obliqua NPV strain A1, complete genome.	invertebrates	eukaryotes
Group I: dsDNA viruses	Unassigned	Baculoviridae		Alphabaculovirus	Baculoviridae	Epiphyas postvittana nucleopolyhedrovirus	AY043265	NC_003083	Epiphyas postvittana nucleopolyhedrovirus, complete genome.	invertebrates	eukaryotes
Group I: dsDNA viruses	Unassigned	Baculoviridae		Alphabaculovirus	Baculoviridae	Euproctis pseudoconspersa nucleopolyhedrovirus	FJ227128	NC_012639	Euproctis pseudoconspersa nucleopolyhedrovirus strain Hangzhou, complete genome.	invertebrates	eukaryotes
Group I: dsDNA viruses	Unassigned	Baculoviridae		Alphabaculovirus	Baculoviridae	Helicoverpa armigera nucleopolyhedrovirus	AF271059		Heliocoverpa armigera nucleopolyhedrovirus G4, complete genome.	invertebrates	eukaryotes
Group I: dsDNA viruses	Unassigned	Baculoviridae		Alphabaculovirus	Baculoviridae	Helicoverpa armigera nucleopolyhedrovirus	AF303045	NC_003094	Helicoverpa armigera nuclear polyhedrosis virus, complete genome.	invertebrates	eukaryotes
Group I: dsDNA viruses	Unassigned	Baculoviridae		Alphabaculovirus	Baculoviridae	Hemileuca sp. nucleopolyhedrovirus	KF158713	NC_021923	Hemileuca sp. nucleopolyhedrovirus, complete genome.	invertebrates	eukaryotes
Group I: dsDNA viruses	Unassigned	Baculoviridae		Alphabaculovirus	Baculoviridae	Hyphantria cunea nucleopolyhedrovirus	AP009046	NC_007767	Hyphantria cunea nucleopolyhedrovirus genomic DNA, complete genome.	invertebrates	eukaryotes
Group I: dsDNA viruses	Unassigned	Baculoviridae		Alphabaculovirus	Baculoviridae	Lambdina fiscellaria nucleopolyhedrovirus	KP752043	NC_026922	Lambdina fiscellaria nucleopolyhedrovirus isolate GR15, complete genome.	invertebrates	eukaryotes
Group I: dsDNA viruses	Unassigned	Baculoviridae		Alphabaculovirus	Baculoviridae	Leucania separata nucleopolyhedrovirus	AY394490	NC_008348	Leucania separata nuclear polyhedrosis virus strain AH1, complete genome.	invertebrates	eukaryotes
Group I: dsDNA viruses	Unassigned	Baculoviridae		Alphabaculovirus	Baculoviridae	Lymantria dispar multiple nucleopolyhedrovirus	AF081810	NC_001973	Lymantria dispar nucleopolyhedrovirus, complete genome.	invertebrates	eukaryotes
Group I: dsDNA viruses	Unassigned	Baculoviridae		Alphabaculovirus	Baculoviridae	Lymantria xylina nucleopolyhedrovirus	GQ202541	NC_013953	Lymantria xylina MNPV isolate LyxyMNPV-5, complete genome.	invertebrates	eukaryotes
Group I: dsDNA viruses	Unassigned	Baculoviridae		Alphabaculovirus	Baculoviridae	Mamestra brassicae multiple nucleopolyhedrovirus	JQ798165	NC_023681	Mamestra brassicae MNPV strain K1, complete genome.	invertebrates	eukaryotes
Group I: dsDNA viruses	Unassigned	Baculoviridae		Alphabaculovirus	Baculoviridae	Mamestra configurata nucleopolyhedrovirus A	U59461	NC_003529	Mamestra configurata NPV-A strain 90/2, complete genome.	invertebrates	eukaryotes
Group I: dsDNA viruses	Unassigned	Baculoviridae		Alphabaculovirus	Baculoviridae	Mamestra configurata nucleopolyhedrovirus B	AY126275	NC_004117	Mamestra configurata nucleopolyhedrovirus B, complete genome.	invertebrates	eukaryotes
Group I: dsDNA viruses	Unassigned	Baculoviridae		Alphabaculovirus	Baculoviridae	Maruca vitrata nucleopolyhedrovirus	EF125867	NC_008725	Maruca vitrata MNPV, complete genome.	invertebrates	eukaryotes
Group I: dsDNA viruses	Unassigned	Baculoviridae		Alphabaculovirus	Baculoviridae	Orgyia leucostigma nucleopolyhedrovirus	EU309041	NC_010276	Orgyia leucostigma NPV isolate CFS-77, complete genome.	invertebrates	eukaryotes
Group I: dsDNA viruses	Unassigned	Baculoviridae		Alphabaculovirus	Baculoviridae	Orgyia pseudotsugata multiple nucleopolyhedrovirus	U75930	NC_001875	Orgyia pseudotsugata MNPV, complete genome.	invertebrates	eukaryotes
Group I: dsDNA viruses	Unassigned	Baculoviridae		Alphabaculovirus	Baculoviridae	Peridroma alphabaculovirus	KM009991	NC_024625	Peridroma alphabaculovirus isolate GR_167, complete genome.	invertebrates	eukaryotes
Group I: dsDNA viruses	Unassigned	Baculoviridae		Alphabaculovirus	Baculoviridae	Spodoptera exigua multiple nucleopolyhedrovirus	AF169823	NC_002169	Spodoptera exigua nucleopolyhedrovirus complete genome.	invertebrates	eukaryotes
Group I: dsDNA viruses	Unassigned	Baculoviridae		Alphabaculovirus	Baculoviridae	Spodoptera frugiperda multiple nucleopolyhedrovirus	EF035042	NC_009011	Spodoptera frugiperda MNPV isolate 3AP2, complete genome.	invertebrates	eukaryotes
Group I: dsDNA viruses	Unassigned	Baculoviridae		Alphabaculovirus	Baculoviridae	Spodoptera littoralis nucleopolyhedrovirus	JX454574		Spodoptera littoralis NPV isolate AN1956, complete genome.	invertebrates	eukaryotes
Group I: dsDNA viruses	Unassigned	Baculoviridae		Alphabaculovirus	Baculoviridae	Spodoptera litura nucleopolyhedrovirus	AF325155	NC_003102	Spodoptera litura nucleopolyhedrovirus strain G2, complete genome.	invertebrates	eukaryotes
Group I: dsDNA viruses	Unassigned	Baculoviridae		Alphabaculovirus	Baculoviridae	Spodoptera litura nucleopolyhedrovirus II	EU780426	NC_011616	Spodoptera litura nucleopolyhedrovirus II, complete genome.	invertebrates	eukaryotes
Group I: dsDNA viruses	Unassigned	Baculoviridae		Alphabaculovirus	Baculoviridae	Sucra jujuba nucleopolyhedrovirus	KJ676450	NC_028636	Sucra jujuba nucleopolyhedrovirus isolate 473, complete genome.	invertebrates	eukaryotes
Group I: dsDNA viruses	Unassigned	Baculoviridae		Alphabaculovirus	Baculoviridae	Thysanoplusia orichalcea nucleopolyhedrovirus	JX467702	NC_019945	Thysanoplusia orichalcea NPV isolate p2, complete genome.	invertebrates	eukaryotes
Group I: dsDNA viruses	Unassigned	Baculoviridae		Alphabaculovirus	Baculoviridae	Trichoplusia ni single nucleopolyhedrovirus	DQ017380	NC_007383	Trichoplusia ni single nucleopolyhedrovirus, complete genome.	invertebrates	eukaryotes
Group I: dsDNA viruses	Unassigned	Baculoviridae		Betabaculovirus	Baculoviridae	Adoxophyes orana granulovirus	AF547984	NC_005038	Adoxophyes orana granulovirus, complete genome.	invertebrates	eukaryotes
Group I: dsDNA viruses	Unassigned	Baculoviridae		Betabaculovirus	Baculoviridae	Agrotis segetum granulovirus	AY522332	NC_005839	Agrotis segetum granulovirus, complete genome.	invertebrates	eukaryotes
Group I: dsDNA viruses	Unassigned	Baculoviridae		Betabaculovirus	Baculoviridae	Agrotis segetum granulovirus	KR584663		Agrotis segetum granulovirus strain DA, complete genome.	invertebrates	eukaryotes
Group I: dsDNA viruses	Unassigned	Baculoviridae		Betabaculovirus	Baculoviridae	Choristoneura occidentalis granulovirus	DQ333351	NC_008168	Choristoneura occidentalis granulovirus, complete genome.	invertebrates	eukaryotes
Group I: dsDNA viruses	Unassigned	Baculoviridae		Betabaculovirus	Baculoviridae	Clostera anachoreta granulovirus	HQ116624	NC_015398	Clostera anachoreta granulovirus isolate ClanGV-HBHN, complete genome.	invertebrates	eukaryotes
Group I: dsDNA viruses	Unassigned	Baculoviridae		Betabaculovirus	Baculoviridae	Clostera anastomosis granulovirus A	KC179784	NC_022646	Clostera anastomosis granulovirus Henan, complete genome.	invertebrates	eukaryotes
Group I: dsDNA viruses	Unassigned	Baculoviridae		Betabaculovirus	Baculoviridae	Clostera anastomosis granulovirus B	KR091910		Clostera anastomosis granulovirus B, complete genome.	invertebrates	eukaryotes
Group I: dsDNA viruses	Unassigned	Baculoviridae		Betabaculovirus	Baculoviridae	Cnaphalocrocis medinalis granulovirus	KU593505	NC_029304	Cnaphalocrocis medinalis granulovirus strain Enping, complete genome.	invertebrates	eukaryotes
Group I: dsDNA viruses	Unassigned	Baculoviridae		Betabaculovirus	Baculoviridae	Cryptophlebia leucotreta granulovirus	AY229987	NC_005068	Cryptophlebia leucotreta granulovirus isolate CV3, complete genome.	invertebrates	eukaryotes
Group I: dsDNA viruses	Unassigned	Baculoviridae		Betabaculovirus	Baculoviridae	Cydia pomonella granulovirus	U53466	NC_002816	Cydia pomonella granulovirus, complete genome.	invertebrates	eukaryotes
Group I: dsDNA viruses	Unassigned	Baculoviridae		Betabaculovirus	Baculoviridae	Diatraea saccharalis granulovirus	KP296186	NC_028491	Diatraea saccharalis granulovirus, complete genome.	invertebrates	eukaryotes
Group I: dsDNA viruses	Unassigned	Baculoviridae		Betabaculovirus	Baculoviridae	Epinotia aporema granulovirus	JN408834	NC_018875	Epinotia aporema granulovirus, complete genome.	invertebrates	eukaryotes
Group I: dsDNA viruses	Unassigned	Baculoviridae		Betabaculovirus	Baculoviridae	Erinnyis ello granulovirus	KJ406702	NC_025257	Erinnyis ello granulovirus, complete genome.	invertebrates	eukaryotes
Group I: dsDNA viruses	Unassigned	Baculoviridae		Betabaculovirus	Baculoviridae	Helicoverpa armigera granulovirus	EU255577	NC_010240	Helicoverpa armigera granulovirus, complete genome.	invertebrates	eukaryotes
Group I: dsDNA viruses	Unassigned	Baculoviridae		Betabaculovirus	Baculoviridae	Mocis sp. granulovirus	KR011718	NC_029996	Mocis sp. granulovirus, complete genome.	invertebrates	eukaryotes
Group I: dsDNA viruses	Unassigned	Baculoviridae		Betabaculovirus	Baculoviridae	Phthorimaea operculella granulovirus	AF499596	NC_004062	Phthorimaea operculella granulovirus, complete genome.	invertebrates	eukaryotes
Group I: dsDNA viruses	Unassigned	Baculoviridae		Betabaculovirus	Baculoviridae	Pieris rapae granulovirus	GQ884143	NC_013797	Pieris rapae granulovirus, complete genome.	invertebrates	eukaryotes
Group I: dsDNA viruses	Unassigned	Baculoviridae		Betabaculovirus	Baculoviridae	Plodia interpunctella granulovirus	KX151395	NC_032255	Plodia interpunctella granulovirus isolate Cambridge, complete genome.	invertebrates	eukaryotes
Group I: dsDNA viruses	Unassigned	Baculoviridae		Betabaculovirus	Baculoviridae	Plutella xylostella granulovirus	AF270937	NC_002593	Plutella xylostella granulovirus genome, complete sequence.	invertebrates	eukaryotes
Group I: dsDNA viruses	Unassigned	Baculoviridae		Betabaculovirus	Baculoviridae	Pseudalatia unipuncta granulovirus	EU678671	NC_013772	Pseudaletia unipuncta granulovirus strain Hawaiin, complete genome.	invertebrates	eukaryotes
Group I: dsDNA viruses	Unassigned	Baculoviridae		Betabaculovirus	Baculoviridae	Spodoptera frugiperda granulovirus	KM371112	NC_026511	Spodoptera frugiperda Betabaculovirus isolate VG008, complete genome.	invertebrates	eukaryotes
Group I: dsDNA viruses	Unassigned	Baculoviridae		Betabaculovirus	Baculoviridae	Spodoptera litura granulovirus	DQ288858	NC_009503	Spodoptera litura granulovirus isolate SlGV-K1, complete genome.	invertebrates	eukaryotes
Group I: dsDNA viruses	Unassigned	Baculoviridae		Betabaculovirus	Baculoviridae	Xestia c-nigrum granulovirus	AF162221	NC_002331	Xestia c-nigrum granulovirus genome, complete sequence.	invertebrates	eukaryotes
Group I: dsDNA viruses	Unassigned	Baculoviridae		Deltabaculovirus	Baculoviridae	Culex nigripalpus nucleopolyhedrovirus	AF403738	NC_003084	Culex nigripalpus baculovirus, complete genome.	invertebrates	eukaryotes
Group I: dsDNA viruses	Unassigned	Baculoviridae		Gammabaculovirus	Baculoviridae	Neodiprion abietis NPV	DQ317692	NC_008252	Neodiprion abietis nucleopolyhedrovirus, complete genome.	invertebrates	eukaryotes
Group I: dsDNA viruses	Unassigned	Baculoviridae		Gammabaculovirus	Baculoviridae	Neodiprion lecontei nucleopolyhedrovirus	AY349019	NC_005906	Neodiprion lecontei NPV, complete genome.	invertebrates	eukaryotes
Group I: dsDNA viruses	Unassigned	Baculoviridae		Gammabaculovirus	Baculoviridae	Neodiprion sertifer nucleopolyhedrovirus	AY430810	NC_005905	Neodiprion sertifer nucleopolyhdrovirus, complete genome.	invertebrates	eukaryotes
Group I: dsDNA viruses	Unassigned	Baculoviridae		Unassigned	Baculoviridae	Perigonia lusca single nucleopolyhedrovirus	KM596836	NC_027923	Perigonia lusca single nucleopolyhedrovirus, complete genome.	invertebrates	eukaryotes
Group I: dsDNA viruses	Unassigned	Baculoviridae		Unassigned	Baculoviridae	Urbanus proteus nucleopolyhedrovirus	KR011717	NC_029997	Urbanus proteus nucleopolyhedrovirus isolate Southern Brazil, complete genome.	invertebrates	eukaryotes
Group I: dsDNA viruses	Unassigned	Hytrosaviridae		Glossinavirus	Hytrosaviridae	Glossina hytrovirus	EF568108	NC_010356	Glossina pallidipes salivary gland hypertrophy virus, complete genome.	invertebrates	eukaryotes
Group I: dsDNA viruses	Unassigned	Hytrosaviridae		Muscavirus	Hytrosaviridae	Musca hytrovirus	EU522111	NC_010671	Musca domestica salivary gland hypertrophy virus, complete genome.	invertebrates	eukaryotes
Group I: dsDNA viruses	Unassigned	Iridoviridae	Alphairidovirinae	Lymphocystivirus	Iridoviridae	Lymphocystis disease virus - isolate China	AY380826	NC_005902	Lymphocystis disease virus - isolate China, complete genome.	vertebrates	eukaryotes
Group I: dsDNA viruses	Unassigned	Iridoviridae	Alphairidovirinae	Lymphocystivirus	Iridoviridae	Lymphocystis disease virus 1	L63545	NC_001824	Lymphocystis disease virus 1, complete genome.	vertebrates	eukaryotes
Group I: dsDNA viruses	Unassigned	Iridoviridae	Alphairidovirinae	Megalocytivirus	Iridoviridae	Infectious spleen and kidney necrosis virus	AF371960	NC_003494	Infectious spleen and kidney necrosis virus, complete genome.	vertebrates	eukaryotes
Group I: dsDNA viruses	Unassigned	Iridoviridae	Alphairidovirinae	Ranavirus	Iridoviridae	Ambystoma tigrinum virus	AY150217	NC_005832	Ambystoma tigrinum stebbensi virus, complete genome.	vertebrates	eukaryotes
Group I: dsDNA viruses	Unassigned	Iridoviridae	Alphairidovirinae	Ranavirus	Iridoviridae	Bohle iridovirus	KX185156		Bohle iridovirus isolate BIV-ME 93/35, complete genome.	vertebrates	eukaryotes
Group I: dsDNA viruses	Unassigned	Iridoviridae	Alphairidovirinae	Ranavirus	Iridoviridae	Epizootic haematopoietic necrosis virus	FJ433873	NC_028461	Epizootic haematopoietic necrosis virus, complete genome.	vertebrates	eukaryotes
Group I: dsDNA viruses	Unassigned	Iridoviridae	Alphairidovirinae	Ranavirus	Iridoviridae	European catfish virus	JQ724856	NC_017940	European sheatfish virus, complete genome.	vertebrates	eukaryotes
Group I: dsDNA viruses	Unassigned	Iridoviridae	Alphairidovirinae	Ranavirus	Iridoviridae	European catfish virus	KT989884		European catfish virus strain 13051/2012, complete genome.	vertebrates	eukaryotes
Group I: dsDNA viruses	Unassigned	Iridoviridae	Alphairidovirinae	Ranavirus	Iridoviridae	Frog virus 3	AY548484	NC_005946	Frog virus 3, complete genome.	vertebrates	eukaryotes
Group I: dsDNA viruses	Unassigned	Iridoviridae	Alphairidovirinae	Ranavirus	Iridoviridae	Short-finned eel ranavirus	KX353311	NC_030394	Short-finned eel ranavirus isolate ANGA14001, complete genome.	vertebrates	eukaryotes
Group I: dsDNA viruses	Unassigned	Iridoviridae	Alphairidovirinae	Ranavirus	Iridoviridae	Singapore grouper iridovirus	AY521625	NC_006549	Singapore grouper iridovirus, complete genome.	vertebrates	eukaryotes
Group I: dsDNA viruses	Unassigned	Iridoviridae	Betairidovirinae	Chloriridovirus	Iridoviridae	Invertebrate iridescent virus 3	DQ643392	NC_008187	Aedes taeniorhynchus iridescent virus, complete genome.	invertebrates	eukaryotes
Group I: dsDNA viruses	Unassigned	Iridoviridae	Betairidovirinae	Iridovirus	Iridoviridae	Armadillidium vulgare iridescent virus	HF920637	NC_024451	Armadillidium vulgare iridescent virus complete genome.	invertebrates	eukaryotes
Group I: dsDNA viruses	Unassigned	Iridoviridae	Betairidovirinae	Iridovirus	Iridoviridae	Invertebrate iridescent virus 22	HF920634	NC_023615	Invertebrate iridescent virus 22 isolate IIV22Aberystwyth complete genome.	invertebrates	eukaryotes
Group I: dsDNA viruses	Unassigned	Iridoviridae	Betairidovirinae	Iridovirus	Iridoviridae	Invertebrate iridescent virus 30	HF920636	NC_023611	Invertebrate iridescent virus 30 complete genome.	invertebrates	eukaryotes
Group I: dsDNA viruses	Unassigned	Iridoviridae	Betairidovirinae	Iridovirus	Iridoviridae	Invertebrate iridescent virus 6	AF303741	NC_003038	Chilo iridescent virus complete genome.	invertebrates	eukaryotes
Group I: dsDNA viruses	Unassigned	Iridoviridae	Betairidovirinae	Iridovirus	Iridoviridae	Invertebrate iridovirus 22	HF920633	NC_021901	Invertebrate iridovirus 22 complete genome.	invertebrates	eukaryotes
Group I: dsDNA viruses	Unassigned	Iridoviridae	Betairidovirinae	Iridovirus	Iridoviridae	Invertebrate iridovirus 25	HF920635	NC_023613	Invertebrate iridovirus 25 complete genome.	invertebrates	eukaryotes
Group I: dsDNA viruses	Unassigned	Iridoviridae	Betairidovirinae	Iridovirus	Iridoviridae	Wiseana iridescent virus	GQ918152	NC_015780	Wiseana iridescent virus, complete genome.	invertebrates	eukaryotes
Group I: dsDNA viruses	Unassigned	Iridoviridae		Unassigned	Iridoviridae	Anopheles minimus irodovirus	KF938901	NC_023848	UNVERIFIED: Anopheles minimus irodovirus isolate AMIV, complete genome.	invertebrates	eukaryotes
Group I: dsDNA viruses	Unassigned	Iridoviridae		Unassigned	Iridoviridae	Ranavirus maximus	KX574343	NC_030842	Ranavirus maximus isolate SMA15001, complete genome.	vertebrates	eukaryotes
Group I: dsDNA viruses	Unassigned	Marseilleviridae		Marseillevirus	Marseilleviridae	Marseillevirus marseillevirus	GU071086	NC_013756	Marseillevirus marseillevirus strain T19, complete genome.	protozoa	eukaryotes
Group I: dsDNA viruses	Unassigned	Marseilleviridae		Unassigned	Marseilleviridae	Golden mussel marseillevirus	KT835053	NC_031465	Golden Marseillevirus, complete genome.	invertebrates	eukaryotes
Group I: dsDNA viruses	Unassigned	Marseilleviridae		Unassigned	Marseilleviridae	Lausannevirus	HQ113105	NC_015326	Lausannevirus isolate 7715, complete genome.	protozoa	eukaryotes
Group I: dsDNA viruses	Unassigned	Marseilleviridae		Unassigned	Marseilleviridae	Tunisvirus	KF483846		Tunisvirus fontaine2 strain U484, complete genome.	protozoa	eukaryotes
Group I: dsDNA viruses	Unassigned	Mimiviridae		Cafeteriavirus	Mimiviridae	Cafeteria roenbergensis virus	GU244497	NC_014637	Cafeteria roenbergensis virus BV-PW1, complete genome.	protozoa	eukaryotes
Group I: dsDNA viruses	Unassigned	Mimiviridae		Mimivirus	Mimiviridae	Acanthamoeba polyphaga mimivirus	HQ336222	NC_014649	Acanthamoeba polyphaga mimivirus, complete genome.	protozoa	eukaryotes
Group I: dsDNA viruses	Unassigned	Nimaviridae		Whispovirus	Nimaviridae	White spot syndrome virus	KT995472	NC_003225	White spot syndrome virus strain CN01, complete genome.	invertebrates	eukaryotes
Group I: dsDNA viruses	Unassigned	Nudiviridae		Alphanudivirus	Nudiviridae	Gryllus bimaculatus nudivirus	EF203088	NC_009240	Gryllus bimaculatus nudivirus, complete genome.	invertebrates	eukaryotes
Group I: dsDNA viruses	Unassigned	Nudiviridae		Alphanudivirus	Nudiviridae	Oryctes rhinoceros nudivirus	EU747721	NC_011588	Oryctes rhinoceros virus isolate Ma07 from Malaysia, complete genome.	invertebrates	eukaryotes
Group I: dsDNA viruses	Unassigned	Nudiviridae		Betanudivirus	Nudiviridae	Helicoverpa zea nudivirus 2	JN418988	NC_004156	Helicoverpa zea nudivirus 2, complete genome.	invertebrates	eukaryotes
Group I: dsDNA viruses	Unassigned	Nudiviridae		Betanudivirus	Nudiviridae	Heliothis zea nudivirus	AF451898		Heliothis zea virus 1, complete genome.	invertebrates	eukaryotes
Group I: dsDNA viruses	Unassigned	Nudiviridae		Unassigned	Nudiviridae	Penaeus monodon nudivirus	KJ184318	NC_024692	Penaeus monodon nudivirus, complete genome.	invertebrates	eukaryotes
Group I: dsDNA viruses	Unassigned	Nudiviridae		Unassigned	Nudiviridae	Tipula oleracea nudivirus	KM610234	NC_026242	Tipula oleracea nudivirus isolate 35, complete genome.	invertebrates	eukaryotes
Group I: dsDNA viruses	Unassigned	Papillomaviridae		Alphapapillomavirus	Papillomaviridae	Alphapapillomavirus 1 (Human papillomavirus 32)	X74475	NC_001586	Human papillomavirus type 32 genomic DNA.	vertebrates	eukaryotes
Group I: dsDNA viruses	Unassigned	Papillomaviridae		Alphapapillomavirus	Papillomaviridae	Alphapapillomavirus 10 (Human papillomavirus 6b)	X00203	NC_001355	Genital human papillomavirus type 6b (HPV6b).	vertebrates	eukaryotes
Group I: dsDNA viruses	Unassigned	Papillomaviridae		Alphapapillomavirus	Papillomaviridae	Alphapapillomavirus 11 (Human papillomavirus 34)	X74476	NC_001587	Human papillomavirus type 34 genomic DNA.	vertebrates	eukaryotes
Group I: dsDNA viruses	Unassigned	Papillomaviridae		Alphapapillomavirus	Papillomaviridae	Alphapapillomavirus 12 (Rhesus papillomavirus 1)	M60184	NC_001678	Rhesus papillomavirus type 1, complete genome.	vertebrates	eukaryotes
Group I: dsDNA viruses	Unassigned	Papillomaviridae		Alphapapillomavirus	Papillomaviridae	Alphapapillomavirus 13 (Human papillomavirus 54)	U37488	NC_001676	Human papillomavirus type 54, complete genome.	vertebrates	eukaryotes
Group I: dsDNA viruses	Unassigned	Papillomaviridae		Alphapapillomavirus	Papillomaviridae	Alphapapillomavirus 14 (Human papillomavirus 71)	AB040456		Human papillomavirus type 71 DNA, complete genome.	vertebrates	eukaryotes
Group I: dsDNA viruses	Unassigned	Papillomaviridae		Alphapapillomavirus	Papillomaviridae	Alphapapillomavirus 2 (Human papillomavirus 10)	X74465	NC_001576	Human papillomavirus type 10 genomic DNA.	vertebrates	eukaryotes
Group I: dsDNA viruses	Unassigned	Papillomaviridae		Alphapapillomavirus	Papillomaviridae	Alphapapillomavirus 3 (Human papillomavirus 61)	U31793	NC_001694	Human papillomavirus type 61, complete genome.	vertebrates	eukaryotes
Group I: dsDNA viruses	Unassigned	Papillomaviridae		Alphapapillomavirus	Papillomaviridae	Alphapapillomavirus 4 (Human papillomavirus 2a)	X55964	NC_001352	Human papilloma virus type 2a complete DNA.	vertebrates	eukaryotes
Group I: dsDNA viruses	Unassigned	Papillomaviridae		Alphapapillomavirus	Papillomaviridae	Alphapapillomavirus 5 (Human papillomavirus 26)	X74472	NC_001583	Human papillomavirus type 26 genomic DNA.	vertebrates	eukaryotes
Group I: dsDNA viruses	Unassigned	Papillomaviridae		Alphapapillomavirus	Papillomaviridae	Alphapapillomavirus 6 (Human papillomavirus 30)	X74474		Human papillomavirus type 30 genomic DNA.	vertebrates	eukaryotes
Group I: dsDNA viruses	Unassigned	Papillomaviridae		Alphapapillomavirus	Papillomaviridae	Alphapapillomavirus 7 (Human papillomavirus 18)	AY262282		Human papillomavirus type 18 complete sequence.	vertebrates	eukaryotes
Group I: dsDNA viruses	Unassigned	Papillomaviridae		Alphapapillomavirus	Papillomaviridae	Alphapapillomavirus 7 (Human papillomavirus 18)	X05015	NC_001357	Human papillomavirus type 18 E6, E7, E1, E2, E4, E5, L1 & L2 genes.	vertebrates	eukaryotes
Group I: dsDNA viruses	Unassigned	Papillomaviridae		Alphapapillomavirus	Papillomaviridae	Alphapapillomavirus 8 (Human papillomavirus 7)	X74463	NC_001595	Human papillomavirus type 7 genomic DNA.	vertebrates	eukaryotes
Group I: dsDNA viruses	Unassigned	Papillomaviridae		Alphapapillomavirus	Papillomaviridae	Alphapapillomavirus 9 (Human papillomavirus 16)	K02718	NC_001526	Human papillomavirus type 16 (HPV16), complete genome.	vertebrates	eukaryotes
Group I: dsDNA viruses	Unassigned	Papillomaviridae		Alphapapillomavirus	Papillomaviridae	Human papillomavirus 53	X74482	NC_001593	Human papillomavirus type 53 genomic DNA.	vertebrates	eukaryotes
Group I: dsDNA viruses	Unassigned	Papillomaviridae		Alphapapillomavirus	Papillomaviridae	Human papillomavirus 90	AY057438	NC_004104	Human papillomavirus type 90, complete genome.	vertebrates	eukaryotes
Group I: dsDNA viruses	Unassigned	Papillomaviridae		Betapapillomavirus	Papillomaviridae	Betapapillomavirus 1 (Human papillomavirus 5)	M17463	NC_001531	Human papillomoavirus type 5, complete genome.	vertebrates	eukaryotes
Group I: dsDNA viruses	Unassigned	Papillomaviridae		Betapapillomavirus	Papillomaviridae	Betapapillomavirus 2 (Human papillomavirus 9)	X74464	NC_001596	Human papillomavirus type 9 genomic DNA.	vertebrates	eukaryotes
Group I: dsDNA viruses	Unassigned	Papillomaviridae		Betapapillomavirus	Papillomaviridae	Betapapillomavirus 3 (Human papillomavirus 49)	X74480	NC_001591	Human papillomavirus type 49 genomic DNA.	vertebrates	eukaryotes
Group I: dsDNA viruses	Unassigned	Papillomaviridae		Betapapillomavirus	Papillomaviridae	Betapapillomavirus 4 (Human papillomavirus 92)	AF531420	NC_004500	Human papillomavirus type 92, complete genome.	vertebrates	eukaryotes
Group I: dsDNA viruses	Unassigned	Papillomaviridae		Betapapillomavirus	Papillomaviridae	Betapapillomavirus 5 (Human papillomavirus 96)	AY382779	NC_005134	Human papillomavirus type 96, complete genome.	vertebrates	eukaryotes
Group I: dsDNA viruses	Unassigned	Papillomaviridae		Betapapillomavirus	Papillomaviridae	Betapapillomavirus 6 (Macaca fascicularis papillomavirus 2)	GU014531	NC_015691	Macaca fascicularis papillomavirus type 2 isolate Mac191, complete genome.	vertebrates	eukaryotes
Group I: dsDNA viruses	Unassigned	Papillomaviridae		Betapapillomavirus	Papillomaviridae	Colobus guereza papillomavirus 2	GU014533	NC_015692	Colobus guereza papillomavirus type 2 isolate CgPV2, complete genome.	vertebrates	eukaryotes
Group I: dsDNA viruses	Unassigned	Papillomaviridae		Chipapillomavirus	Papillomaviridae	Chipapillomavirus 1 (Canine papillomavirus 3)	DQ295066	NC_008297	Canine papillomavirus type 3, complete genome.	vertebrates	eukaryotes
Group I: dsDNA viruses	Unassigned	Papillomaviridae		Chipapillomavirus	Papillomaviridae	Chipapillomavirus 2 (Canine papillomavirus 4)	EF584537	NC_010226	Canine papillomavirus - 4 isolate pug2006, complete genome.	vertebrates	eukaryotes
Group I: dsDNA viruses	Unassigned	Papillomaviridae		Chipapillomavirus	Papillomaviridae	Chipapillomavirus 3 (Canis familiaris papillomavirus 8)	HQ262536	NC_016014	Canine papillomavirus 8 isolate Charlotte, complete genome.	vertebrates	eukaryotes
Group I: dsDNA viruses	Unassigned	Papillomaviridae		Deltapapillomavirus	Papillomaviridae	Camelus dromedarius papillomavirus 2	HQ912791	NC_015268	Camelus dromedarius papillomavirus type 2, complete genome.	vertebrates	eukaryotes
Group I: dsDNA viruses	Unassigned	Papillomaviridae		Deltapapillomavirus	Papillomaviridae	Deltapapillomavirus 1 (European elk papillomavirus)	M15953	NC_001524	European elk papillomavirus, complete genome.	vertebrates	eukaryotes
Group I: dsDNA viruses	Unassigned	Papillomaviridae		Deltapapillomavirus	Papillomaviridae	Deltapapillomavirus 2 (Deer papillomavirus)	M11910	NC_001523	Deer papillomavirus (DPV), complete genome.	vertebrates	eukaryotes
Group I: dsDNA viruses	Unassigned	Papillomaviridae		Deltapapillomavirus	Papillomaviridae	Deltapapillomavirus 3 (Ovine papillomavirus 1)	U83594	NC_001789	Ovine papillomavirus 1 complete genome.	vertebrates	eukaryotes
Group I: dsDNA viruses	Unassigned	Papillomaviridae		Deltapapillomavirus	Papillomaviridae	Deltapapillomavirus 4 (Bovine papillomavirus 1)	X02346	NC_001522	Bovine papillomavirus - 1 complete genome.	vertebrates	eukaryotes
Group I: dsDNA viruses	Unassigned	Papillomaviridae		Deltapapillomavirus	Papillomaviridae	Deltapapillomavirus 5 (Capreolus capreolus papillomavirus 1)	EF680235	NC_011051	Western roedeer papillomavirus 1 isolate CcPV-1, complete genome.	vertebrates	eukaryotes
Group I: dsDNA viruses	Unassigned	Papillomaviridae		Deltapapillomavirus	Papillomaviridae	Deltapapillomavirus 6 (Camelus dromedarius papillomavirus 1)	HQ912790	NC_015267	Camelus dromedarius papillomavirus type 1, complete genome.	vertebrates	eukaryotes
Group I: dsDNA viruses	Unassigned	Papillomaviridae		Dyochipapillomavirus	Papillomaviridae	Dyochipapillomavirus 1 (Equus asinus papillomavirus 1)	KF741371	NC_023882	Equus asinus papillomavirus AA-2014 isolate Asinara, complete genome.	vertebrates	eukaryotes
Group I: dsDNA viruses	Unassigned	Papillomaviridae		Dyodeltapapillomavirus	Papillomaviridae	Dyodeltapapillomavirus 1 (Sus scrofa papillomavirus 1)	EF395818	NC_011280	Sus scrofa papillomavirus type 1 isolate variant a, complete genome.	vertebrates	eukaryotes
Group I: dsDNA viruses	Unassigned	Papillomaviridae		Dyoepsilonpapillomavirus	Papillomaviridae	Dyoepsilonpapillomavirus 1 (Francolinus leucoscepus papillomavirus 1)	EU188799	NC_013117	Francolinus leucoscepus papillomavirus 1, complete genome.	vertebrates	eukaryotes
Group I: dsDNA viruses	Unassigned	Papillomaviridae		Dyoetapapillomavirus	Papillomaviridae	Dyoetapapillomavirus 1 (Erinaceus europaeus papillomavirus 1)	FJ379293	NC_011765	European hedgehog papillomavirus, complete genome.	vertebrates	eukaryotes
Group I: dsDNA viruses	Unassigned	Papillomaviridae		Dyoiotapapillomavirus	Papillomaviridae	Dyoiotapapillomavirus 1 (Equus caballus papillomavirus 3)	GU384895	NC_017862	Equine papillomavirus 3 isolate Haflinger, complete genome.	vertebrates	eukaryotes
Group I: dsDNA viruses	Unassigned	Papillomaviridae		Dyoiotapapillomavirus	Papillomaviridae	Dyoiotapapillomavirus 2 (Equus ferus caballus papillomavirus 4)	JQ031032	NC_020085	Equus ferus caballus papillomavirus type 4, complete genome.	vertebrates	eukaryotes
Group I: dsDNA viruses	Unassigned	Papillomaviridae		Dyoiotapapillomavirus	Papillomaviridae	Equine papillomavirus 2	EU503122	NC_012123	Equine papillomavirus 2, complete genome.	vertebrates	eukaryotes
Group I: dsDNA viruses	Unassigned	Papillomaviridae		Dyokappapapillomavirus	Papillomaviridae	Dyokappapapillomavirus 1 (Ovis aries papillomavirus 3)	FJ796965		Ovine papillomavirus type 3 isolate Sar1, complete genome.	vertebrates	eukaryotes
Group I: dsDNA viruses	Unassigned	Papillomaviridae		Dyokappapapillomavirus	Papillomaviridae	Dyokappapapillomavirus 2 (Rupicapra rupicapra papillomavirus 1)	KC876045	NC_023895	Rupicapra rupicapra papillomavirus 1, complete genome.	vertebrates	eukaryotes
Group I: dsDNA viruses	Unassigned	Papillomaviridae		Dyolambdapapillomavirus	Papillomaviridae	Dyolambdapapillomavirus 1 (Bettongia penicillata papillomavirus 1)	GU220391	NC_014143	Bettongia penicillata papillomavirus, complete genome.	vertebrates	eukaryotes
Group I: dsDNA viruses	Unassigned	Papillomaviridae		Dyomupapillomavirus	Papillomaviridae	Dyomupapillomavirus 1 (Morelia spilota papillomavirus 1)	HQ262535	NC_016013	Morelia spilota papillomavirus 1 isolate Zurich 2009, complete genome.	vertebrates	eukaryotes
Group I: dsDNA viruses	Unassigned	Papillomaviridae		Dyonupapillomavirus	Papillomaviridae	Dyonupapillomavirus 1 (Zalophus californianus papillomavirus 1)	HQ293213	NC_015325	Zalophus californianus papillomavirus 1 strain ZcPV1_2008, complete genome.	vertebrates	eukaryotes
Group I: dsDNA viruses	Unassigned	Papillomaviridae		Dyoomegapapillomavirus	Papillomaviridae	Dyoomegapapillomavirus 1 (Eptesicus serotinus papillomavirus 2)	KC858264		Eptesicus serotinus papillomavirus type 2, complete genome.	vertebrates	eukaryotes
Group I: dsDNA viruses	Unassigned	Papillomaviridae		Dyoomikronpapillomavirus	Papillomaviridae	Dyoomikronpapillomavirus 1 (Saimiri sciureus papillomavirus 1)	JF304765	NC_023496	Saimiri sciureus papillomavirus type 1 isolate Mac2066, complete genome.	vertebrates	eukaryotes
Group I: dsDNA viruses	Unassigned	Papillomaviridae		Dyophipapillomavirus	Papillomaviridae	Dyophipapillomavirus 1 (Talpa europaea papillomavirus 1)	KC460986		Talpa europaea papillomavirus isolate Bruges/2009/05, complete genome.	vertebrates	eukaryotes
Group I: dsDNA viruses	Unassigned	Papillomaviridae		Dyopipapillomavirus	Papillomaviridae	Dyopipapillomavirus 1 (Phocoena phocoena papillomavirus 4)	GU117623	NC_018076	Phocoena phocoena papillomavirus 4, complete genome.	vertebrates	eukaryotes
Group I: dsDNA viruses	Unassigned	Papillomaviridae		Dyopsipapillomavirus	Papillomaviridae	Dyopsipapillomavirus 1 (Eptesicus serotinus papillomavirus 1)	KC858263		Eptesicus serotinus papillomavirus type 1, complete genome.	vertebrates	eukaryotes
Group I: dsDNA viruses	Unassigned	Papillomaviridae		Dyorhopapillomavirus	Papillomaviridae	Dyorhopapillomavirus 1 (Equine papillomavirus 6)	JQ965698	NC_020500	Equine papillomavirus type 6, complete genome.	vertebrates	eukaryotes
Group I: dsDNA viruses	Unassigned	Papillomaviridae		Dyosigmapapillomavirus	Papillomaviridae	Dyosigmapapillomavirus 1 (Castor canadensis papillomavirus 1)	KC020689	NC_023178	Castor canadensis papillomavirus type 1 isolate CcanPV1, complete genome.	vertebrates	eukaryotes
Group I: dsDNA viruses	Unassigned	Papillomaviridae		Dyotaupapillomavirus	Papillomaviridae	Dyotaupapillomavirus 1 (Miniopterus schreibersii papillomavirus 1)	JQ692938		Miniopterus schreibersii papillomavirus 1 strain TT20F, complete genome.	vertebrates	eukaryotes
Group I: dsDNA viruses	Unassigned	Papillomaviridae		Dyothetapapillomavirus	Papillomaviridae	Dyothetapapillomavirus 1 (Feline papillomavirus 2)	EU796884		Feline papillomavirus type 2 isolate Main Coon 2007, complete genome.	vertebrates	eukaryotes
Group I: dsDNA viruses	Unassigned	Papillomaviridae		Dyoupsilonpapillomavirus	Papillomaviridae	Dyoupsilonpapillomavirus 1 (Eidolon helvum papillomavirus 1)	JX123128		Eidolon helvum papillomavirus type 1 E6 (E6), E7 (E7), E1 (E1), E2 (E2), L2 (L2), and L1 (L1) genes, complete cds.	vertebrates	eukaryotes
Group I: dsDNA viruses	Unassigned	Papillomaviridae		Dyoxipapillomavirus	Papillomaviridae	Dyoxipapillomavirus 1 (Bos taurus papillomavirus 7)	DQ217793	NC_007612	Bovine papillomavirus 7, complete genome.	vertebrates	eukaryotes
Group I: dsDNA viruses	Unassigned	Papillomaviridae		Dyozetapapillomavirus	Papillomaviridae	Dyozetapapillomavirus 1 (Caretta caretta papillomavirus 1)	EU493092	NC_011530	Caretta caretta papillomavirus 1, complete genome.	vertebrates	eukaryotes
Group I: dsDNA viruses	Unassigned	Papillomaviridae		Epsilonpapillomavirus	Papillomaviridae	Cervus papillomavirus 2	KU350625	NC_030151	Cervus papillomavirus 2 isolate BernieDPV, complete genome.	vertebrates	eukaryotes
Group I: dsDNA viruses	Unassigned	Papillomaviridae		Epsilonpapillomavirus	Papillomaviridae	Epsilonpapillomavirus 1 (Bovine papillomavirus 5)	AF457465	NC_004195	Bovine papillomavirus type 5, complete genome.	vertebrates	eukaryotes
Group I: dsDNA viruses	Unassigned	Papillomaviridae		Etapapillomavirus	Papillomaviridae	Etapapillomavirus 1 (Fringilla coelebs papillomavirus)	AY057109	NC_004068	Fringilla coelebs papillomavirus, complete genome.	vertebrates	eukaryotes
Group I: dsDNA viruses	Unassigned	Papillomaviridae		Gammapapillomavirus	Papillomaviridae	Gammapapillomavirus 1 (Human papillomavirus 4)	X70827	NC_001457	Human papillomavirus type 4 complete genome.	vertebrates	eukaryotes
Group I: dsDNA viruses	Unassigned	Papillomaviridae		Gammapapillomavirus	Papillomaviridae	Gammapapillomavirus 10 (Human papillomavirus 121)	GQ845443	NC_014185	Human papillomavirus type 121, complete genome.	vertebrates	eukaryotes
Group I: dsDNA viruses	Unassigned	Papillomaviridae		Gammapapillomavirus	Papillomaviridae	Gammapapillomavirus 11 (Human papillomavirus 126)	AB646346	NC_016157	Human papillomavirus type 126 DNA, complete genome.	vertebrates	eukaryotes
Group I: dsDNA viruses	Unassigned	Papillomaviridae		Gammapapillomavirus	Papillomaviridae	Gammapapillomavirus 12 (Human papillomavirus 127)	HM011570	NC_014469	Gammapapillomavirus HPV127 isolate R3a, complete genome.	vertebrates	eukaryotes
Group I: dsDNA viruses	Unassigned	Papillomaviridae		Gammapapillomavirus	Papillomaviridae	Gammapapillomavirus 13 (Human papillomavirus 128)	GU225708	NC_014952	Human papillomavirus type 128, complete genome.	vertebrates	eukaryotes
Group I: dsDNA viruses	Unassigned	Papillomaviridae		Gammapapillomavirus	Papillomaviridae	Gammapapillomavirus 14 (Human papillomavirus 131)	GU117631	NC_014954	Human papillomavirus type 131, complete genome.	vertebrates	eukaryotes
Group I: dsDNA viruses	Unassigned	Papillomaviridae		Gammapapillomavirus	Papillomaviridae	Gammapapillomavirus 15 (Human papillomavirus 135)	HM999987	NC_017993	Human papillomavirus type 135 isolate NJ3500, complete genome.	vertebrates	eukaryotes
Group I: dsDNA viruses	Unassigned	Papillomaviridae		Gammapapillomavirus	Papillomaviridae	Gammapapillomavirus 16 (Human papillomavirus 137)	HM999989	NC_017995	Human papillomavirus type 137 isolate NJ2801H, complete genome.	vertebrates	eukaryotes
Group I: dsDNA viruses	Unassigned	Papillomaviridae		Gammapapillomavirus	Papillomaviridae	Gammapapillomavirus 17 (Human papillomavirus 144)	HM999996	NC_017997	Human papillomavirus type 144 isolate CL3740, complete genome.	vertebrates	eukaryotes
Group I: dsDNA viruses	Unassigned	Papillomaviridae		Gammapapillomavirus	Papillomaviridae	Gammapapillomavirus 18 (Human papillomavirus 156)	JX429973	NC_033781	Human papillomavirus type 156 isolate GC01, complete genome.	vertebrates	eukaryotes
Group I: dsDNA viruses	Unassigned	Papillomaviridae		Gammapapillomavirus	Papillomaviridae	Gammapapillomavirus 19 (Human papillomavirus 161)	JX413109		Human papillomavirus type 161 isolate KC1, complete genome.	vertebrates	eukaryotes
Group I: dsDNA viruses	Unassigned	Papillomaviridae		Gammapapillomavirus	Papillomaviridae	Gammapapillomavirus 2 (Human papillomavirus 48)	U31789	NC_001690	Human papillomavirus type 48, complete genome.	vertebrates	eukaryotes
Group I: dsDNA viruses	Unassigned	Papillomaviridae		Gammapapillomavirus	Papillomaviridae	Gammapapillomavirus 20 (Human papillomavirus 163)	JX413107	NC_028125	Human papillomavirus type 163 isolate KC3, complete genome.	vertebrates	eukaryotes
Group I: dsDNA viruses	Unassigned	Papillomaviridae		Gammapapillomavirus	Papillomaviridae	Gammapapillomavirus 21 (Human papillomavirus 167)	KC862318	NC_022892	Human papillomavirus type 167 isolate KC10, complete genome.	vertebrates	eukaryotes
Group I: dsDNA viruses	Unassigned	Papillomaviridae		Gammapapillomavirus	Papillomaviridae	Gammapapillomavirus 22 (Human papillomavirus 172)	KF006399		Human papillomavirus type 172, complete genome.	vertebrates	eukaryotes
Group I: dsDNA viruses	Unassigned	Papillomaviridae		Gammapapillomavirus	Papillomaviridae	Gammapapillomavirus 23 (Human papillomavirus 175)	KC108721		Human papillomavirus type 175 isolate SE87, complete genome.	vertebrates	eukaryotes
Group I: dsDNA viruses	Unassigned	Papillomaviridae		Gammapapillomavirus	Papillomaviridae	Gammapapillomavirus 24 (Human papillomavirus 178)	KJ130020	NC_023891	Human papillomavirus type 178, complete genome.	vertebrates	eukaryotes
Group I: dsDNA viruses	Unassigned	Papillomaviridae		Gammapapillomavirus	Papillomaviridae	Gammapapillomavirus 25 (Human papillomavirus 184)	HG530535		Human papillomavirus type 184 complete genome, isolate SIBX17.	vertebrates	eukaryotes
Group I: dsDNA viruses	Unassigned	Papillomaviridae		Gammapapillomavirus	Papillomaviridae	Gammapapillomavirus 3 (Human papillomavirus 50)	U31790	NC_001691	Human papillomavirus type 50, complete genome.	vertebrates	eukaryotes
Group I: dsDNA viruses	Unassigned	Papillomaviridae		Gammapapillomavirus	Papillomaviridae	Gammapapillomavirus 4 (Human papillomavirus 60)	U31792	NC_001693	Human papillomavirus type 60, complete genome.	vertebrates	eukaryotes
Group I: dsDNA viruses	Unassigned	Papillomaviridae		Gammapapillomavirus	Papillomaviridae	Gammapapillomavirus 5 (Human papillomavirus 88)	EF467176	NC_010329	Human papillomavirus type 88, complete genome.	vertebrates	eukaryotes
Group I: dsDNA viruses	Unassigned	Papillomaviridae		Gammapapillomavirus	Papillomaviridae	Gammapapillomavirus 6 (Human papillomavirus 101)	DQ080081	NC_008189	Human papillomavirus type 101, complete genome.	vertebrates	eukaryotes
Group I: dsDNA viruses	Unassigned	Papillomaviridae		Gammapapillomavirus	Papillomaviridae	Gammapapillomavirus 7 (Human papillomavirus 109)	EU541441	NC_012485	Human papillomavirus type 109, complete genome.	vertebrates	eukaryotes
Group I: dsDNA viruses	Unassigned	Papillomaviridae		Gammapapillomavirus	Papillomaviridae	Gammapapillomavirus 8 (Human papillomavirus 112)	EU541442	NC_012486	Human papillomavirus type 112, complete genome.	vertebrates	eukaryotes
Group I: dsDNA viruses	Unassigned	Papillomaviridae		Gammapapillomavirus	Papillomaviridae	Gammapapillomavirus 9 (Human papillomavirus 116)	FJ804072	NC_013035	Human papillomavirus type 116 strain HPV116, complete sequence.	vertebrates	eukaryotes
Group I: dsDNA viruses	Unassigned	Papillomaviridae		Gammapapillomavirus	Papillomaviridae	Human papillomavirus 103	DQ080078	NC_008188	Human papillomavirus type 103, complete genome.	vertebrates	eukaryotes
Group I: dsDNA viruses	Unassigned	Papillomaviridae		Gammapapillomavirus	Papillomaviridae	Human papillomavirus 108	FM212639	NC_012213	Human papillomavirus type 108, complete genome.	vertebrates	eukaryotes
Group I: dsDNA viruses	Unassigned	Papillomaviridae		Gammapapillomavirus	Papillomaviridae	Human papillomavirus 129	GU233853	NC_014953	Human papillomavirus type 129, complete genome.	vertebrates	eukaryotes
Group I: dsDNA viruses	Unassigned	Papillomaviridae		Gammapapillomavirus	Papillomaviridae	Human papillomavirus 132	GU117632	NC_014955	Human papillomavirus type 132, complete genome.	vertebrates	eukaryotes
Group I: dsDNA viruses	Unassigned	Papillomaviridae		Gammapapillomavirus	Papillomaviridae	Human papillomavirus 134	GU117634	NC_014956	Human papillomavirus type 134, complete genome.	vertebrates	eukaryotes
Group I: dsDNA viruses	Unassigned	Papillomaviridae		Gammapapillomavirus	Papillomaviridae	Human papillomavirus 166	JX413104	NC_019023	Human papillomavirus type 166 isolate KC9, complete genome.	vertebrates	eukaryotes
Group I: dsDNA viruses	Unassigned	Papillomaviridae		Gammapapillomavirus	Papillomaviridae	Human papillomavirus 201	KP692115	NC_027528	Human papillomavirus type 201 isolate HPV201, complete genome.	vertebrates	eukaryotes
Group I: dsDNA viruses	Unassigned	Papillomaviridae		Gammapapillomavirus	Papillomaviridae	Human papillomavirus KC5	JX444073	NC_026946	Human papillomavirus KC5, complete genome.	vertebrates	eukaryotes
Group I: dsDNA viruses	Unassigned	Papillomaviridae		Iotapapillomavirus	Papillomaviridae	Iotapapillomavirus 1 (Multimammate rat papillomavirus)	U01834	NC_001605	Multimammate rat papillomavirus, complete genome.	vertebrates	eukaryotes
Group I: dsDNA viruses	Unassigned	Papillomaviridae		Kappapapillomavirus	Papillomaviridae	Kappapapillomavirus 1 (Rabbit oral papillomavirus)	AF227240	NC_002232	Rabbit oral papillomavirus, complete genome.	vertebrates	eukaryotes
Group I: dsDNA viruses	Unassigned	Papillomaviridae		Kappapapillomavirus	Papillomaviridae	Kappapapillomavirus 2 (Cottontail rabbit (Shope) papillomavirus)	K02708	NC_001541	Cottontail rabbit (Shope) papillomavirus, complete genome.	vertebrates	eukaryotes
Group I: dsDNA viruses	Unassigned	Papillomaviridae		Lambdapapillomavirus	Papillomaviridae	Enhydra lutris papillomavirus 1	KJ410351	NC_023873	Enhydra lutris papillomavirus 1 isolate 6898-13, complete genome.	vertebrates	eukaryotes
Group I: dsDNA viruses	Unassigned	Papillomaviridae		Lambdapapillomavirus	Papillomaviridae	Lambdapapillomavirus 1 (Felis domesticus papillomavirus 1)	AF480454	NC_004765	Felis domesticus papillomavirus type 1, complete genome.	vertebrates	eukaryotes
Group I: dsDNA viruses	Unassigned	Papillomaviridae		Lambdapapillomavirus	Papillomaviridae	Lambdapapillomavirus 2 (Canine oral papillomavirus)	D55633	NC_001619	Canine oral papillomavirus complete genome sequence.	vertebrates	eukaryotes
Group I: dsDNA viruses	Unassigned	Papillomaviridae		Lambdapapillomavirus	Papillomaviridae	Lambdapapillomavirus 3 (Canis familiaris papillomavirus 6)	FJ492744	NC_013237	Canine papillomavirus 6 isolate Zurich, complete genome.	vertebrates	eukaryotes
Group I: dsDNA viruses	Unassigned	Papillomaviridae		Lambdapapillomavirus	Papillomaviridae	Lambdapapillomavirus 4 (Procyon lotor papillomavirus 1)	AY763115	NC_007150	Procyon lotor papillomavirus type 1 isolate Z146-02, complete genome.	vertebrates	eukaryotes
Group I: dsDNA viruses	Unassigned	Papillomaviridae		Lambdapapillomavirus	Papillomaviridae	Lambdapapillomavirus 5 (Crocuta crocuta papillomavirus 1)	HQ585856	NC_018575	Crocuta crocuta papillomavirus 1, complete genome.	vertebrates	eukaryotes
Group I: dsDNA viruses	Unassigned	Papillomaviridae		Mupapillomavirus	Papillomaviridae	Mupapillomavirus 1 (Human papillomavirus 1a)	V01116	NC_001356	Human papilloma virus type 1a E6, E8, E7, L2 & L2 genes.	vertebrates	eukaryotes
Group I: dsDNA viruses	Unassigned	Papillomaviridae		Mupapillomavirus	Papillomaviridae	Mupapillomavirus 2 (Human papillomavirus 63)	X70828	NC_001458	Human papillomavirus type 63 complete genome.	vertebrates	eukaryotes
Group I: dsDNA viruses	Unassigned	Papillomaviridae		Mupapillomavirus	Papillomaviridae	Mupapillomavirus 3 (Human papillomavirus 204)	KP769769		Human papillomavirus type 204 isolate A342, complete genome.	vertebrates	eukaryotes
Group I: dsDNA viruses	Unassigned	Papillomaviridae		Nupapillomavirus	Papillomaviridae	Nupapillomavirus 1 (Human papillomavirus 41)	X56147	NC_001354	Human papillomavirus type 41.	vertebrates	eukaryotes
Group I: dsDNA viruses	Unassigned	Papillomaviridae		Omegapapillomavirus	Papillomaviridae	Omegapapillomavirus 1 (Ursus maritimus papillomavirus 1)	EF536349	NC_010739	Ursus maritimus papillomavirus type 1, complete genome.	vertebrates	eukaryotes
Group I: dsDNA viruses	Unassigned	Papillomaviridae		Omikronpapillomavirus	Papillomaviridae	Omikronpapillomavirus 1 (Phocoena spinipinnis papillomavirus)	AJ238373	NC_003348	Phocoena spinipinnis papillomavirus complete genome.	vertebrates	eukaryotes
Group I: dsDNA viruses	Unassigned	Papillomaviridae		Phipapillomavirus	Papillomaviridae	Phipapillomavirus 1 (Capra hircus papillomavirus 1)	DQ091200	NC_008032	Capra hircus papillomavirus type 1, complete genome.	vertebrates	eukaryotes
Group I: dsDNA viruses	Unassigned	Papillomaviridae		Pipapillomavirus	Papillomaviridae	Apodemus sylvaticus papillomavirus 1	HQ625440	NC_024893	Apodemus sylvaticus papillomavirus 1, complete genome.	vertebrates	eukaryotes
Group I: dsDNA viruses	Unassigned	Papillomaviridae		Pipapillomavirus	Papillomaviridae	Micromys minutus papillomavirus 1	DQ269468	NC_008582	Old World harvest mouse papillomavirus, complete genome.	vertebrates	eukaryotes
Group I: dsDNA viruses	Unassigned	Papillomaviridae		Pipapillomavirus	Papillomaviridae	Mus musculus papillomavirus type 1	GU808564	NC_014326	Mus musculus papillomavirus type 1 isolate MusPV, complete genome.	vertebrates	eukaryotes
Group I: dsDNA viruses	Unassigned	Papillomaviridae		Pipapillomavirus	Papillomaviridae	Pipapillomavirus 1 (Mesocricetus auratus papillomavirus 1)	HG530538	NC_022647	Mesocricetus auratus papillomavirus 1 complete genome, isolate APV10.	vertebrates	eukaryotes
Group I: dsDNA viruses	Unassigned	Papillomaviridae		Pipapillomavirus	Papillomaviridae	Pipapillomavirus 2 (Mastomys coucha papillomavirus 2)	DQ664501	NC_008519	Mastomys coucha papillomavirus 2, complete genome.	vertebrates	eukaryotes
Group I: dsDNA viruses	Unassigned	Papillomaviridae		Psipapillomavirus	Papillomaviridae	Psipapillomavirus 1 (Rousettus aegyptiacus papillomavirus 1)	DQ366842	NC_008298	Rousettus aegyptiacus papillomavirus type 1, complete genome.	vertebrates	eukaryotes
Group I: dsDNA viruses	Unassigned	Papillomaviridae		Rhopapillomavirus	Papillomaviridae	Rhopapillomavirus 1 (Trichechus manatus papillomavirus 1)	AY609301	NC_006563	Trichechus manatus latirostris papillomavirus type 1, complete genome.	vertebrates	eukaryotes
Group I: dsDNA viruses	Unassigned	Papillomaviridae		Rhopapillomavirus	Papillomaviridae	Rhopapillomavirus 2 (Trichechus manatus papillomavirus 3)	KP205502		Trichechus manatus papillomavirus 3 strain TmPV-3, complete genome.	vertebrates	eukaryotes
Group I: dsDNA viruses	Unassigned	Papillomaviridae		Sigmapapillomavirus	Papillomaviridae	Sigmapapillomavirus 1 (Erethizon dorsatum papillomavirus 1)	AY684126	NC_006951	Erethizon dorsatum papillomavirus type 1, complete genome.	vertebrates	eukaryotes
Group I: dsDNA viruses	Unassigned	Papillomaviridae		Taupapillomavirus	Papillomaviridae	Felis catus papillomavirus 4	KF147892	NC_022373	Felis catus papillomavirus 4 isolate MY-3, complete genome.	vertebrates	eukaryotes
Group I: dsDNA viruses	Unassigned	Papillomaviridae		Taupapillomavirus	Papillomaviridae	Taupapillomavirus 1 (Canis familiaris papillomavirus 2)	AY722648	NC_006564	Canine papillomavirus 2, complete genome.	vertebrates	eukaryotes
Group I: dsDNA viruses	Unassigned	Papillomaviridae		Taupapillomavirus	Papillomaviridae	Taupapillomavirus 2 (Canis familiaris papillomavirus 13)	JX141478	NC_023852	Canine papillomavirus 13 isolate Zurich/2011, complete genome.	vertebrates	eukaryotes
Group I: dsDNA viruses	Unassigned	Papillomaviridae		Taupapillomavirus	Papillomaviridae	Taupapillomavirus 3 (Felis catus papillomavirus 3)	JX972168	NC_021472	Felis catus papillomavirus-3, complete genome.	vertebrates	eukaryotes
Group I: dsDNA viruses	Unassigned	Papillomaviridae		Thetapapillomavirus	Papillomaviridae	Thetapapillomavirus 1 (Psittacus erithacus timneh papillomavirus)	AF502599	NC_003973	Psittacus erithacus timneh papillomavirus, complete genome.	vertebrates	eukaryotes
Group I: dsDNA viruses	Unassigned	Papillomaviridae		Treisdeltapapillomavirus	Papillomaviridae	Treisdeltapapillomavirus 1 (Rhinolophus ferrumequinum papillomavirus 1)	KC858266		Rhinolophus ferrumequinum papillomavirus type 1, complete genome.	vertebrates	eukaryotes
Group I: dsDNA viruses	Unassigned	Papillomaviridae		Treisepsilonpapillomavirus	Papillomaviridae	Treisepsilonpapillomavirus 1 (Pygoscelis adeliae papillomavirus 1)	KJ173785	NC_023894	Pygoscelis adeliae papillomavirus isolate Crozier_2013, complete genome.	vertebrates	eukaryotes
Group I: dsDNA viruses	Unassigned	Papillomaviridae		Treisetapapillomavirus	Papillomaviridae	Treisetapapillomavirus 1 (Vulpes vulpes papillomavirus 1)	KF857586		Vulpes vulpes papillomavirus 1 isolate ILAT 93957, complete genome.	vertebrates	eukaryotes
Group I: dsDNA viruses	Unassigned	Papillomaviridae		Treiszetapapillomavirus	Papillomaviridae	Treiszetapapillomavirus 1 (Fulmarus glacialis papillomavirus 1)	KJ452243	NC_024300	Fulmarus glacialis papillomavirus 1, complete genome.	vertebrates	eukaryotes
Group I: dsDNA viruses	Unassigned	Papillomaviridae		Unassigned	Papillomaviridae	Bandicoot papillomatosis carcinomatosis virus type 1	EU069819	NC_010107	Bandicoot papillomatosis carcinomatosis virus type 1, complete genome.	vertebrates	eukaryotes
Group I: dsDNA viruses	Unassigned	Papillomaviridae		Unassigned	Papillomaviridae	Bandicoot papillomatosis carcinomatosis virus type 2	EU277647	NC_010817	Bandicoot papillomatosis carcinomatosis virus type 2, complete genome.	vertebrates	eukaryotes
Group I: dsDNA viruses	Unassigned	Papillomaviridae		Unassigned	Papillomaviridae	Bos taurus papillomavirus 13	KU519390	NC_030795	Bos taurus papillomavirus 13 strain 14RO12, complete genome.	vertebrates	eukaryotes
Group I: dsDNA viruses	Unassigned	Papillomaviridae		Unassigned	Papillomaviridae	Bos taurus papillomavirus 16	KU519391	NC_030796	Bos taurus papillomavirus 16, complete genome.	vertebrates	eukaryotes
Group I: dsDNA viruses	Unassigned	Papillomaviridae		Unassigned	Papillomaviridae	Bos taurus papillomavirus 17	KU519392	NC_030797	Bos taurus papillomavirus 17, complete genome.	vertebrates	eukaryotes
Group I: dsDNA viruses	Unassigned	Papillomaviridae		Unassigned	Papillomaviridae	Bos taurus papillomavirus 18	KU519393	NC_030798	Bos taurus papillomavirus 18, complete genome.	vertebrates	eukaryotes
Group I: dsDNA viruses	Unassigned	Papillomaviridae		Unassigned	Papillomaviridae	Bos taurus papillomavirus 19	KU519394	NC_030799	Bos taurus papillomavirus 19, complete genome.	vertebrates	eukaryotes
Group I: dsDNA viruses	Unassigned	Papillomaviridae		Unassigned	Papillomaviridae	Bos taurus papillomavirus 20	KU519395	NC_030800	Bos taurus papillomavirus 20, complete genome.	vertebrates	eukaryotes
Group I: dsDNA viruses	Unassigned	Papillomaviridae		Unassigned	Papillomaviridae	Bos taurus papillomavirus 21	KU519396	NC_030801	Bos taurus papillomavirus 21, complete genome.	vertebrates	eukaryotes
Group I: dsDNA viruses	Unassigned	Papillomaviridae		Unassigned	Papillomaviridae	Canine papillomavirus 10	JF800657	NC_016075	Canine papillomavirus 10, complete genome.	vertebrates	eukaryotes
Group I: dsDNA viruses	Unassigned	Papillomaviridae		Unassigned	Papillomaviridae	Canine papillomavirus 14	JQ701802	NC_019852	Canine papillomavirus 14 from Switzerland, complete genome.	vertebrates	eukaryotes
Group I: dsDNA viruses	Unassigned	Papillomaviridae		Unassigned	Papillomaviridae	Canine papillomavirus 16	KP099966	NC_026640	Canine papillomavirus 16 isolate Chana, complete genome.	vertebrates	eukaryotes
Group I: dsDNA viruses	Unassigned	Papillomaviridae		Unassigned	Papillomaviridae	Canine papillomavirus 9	JF800656	NC_016074	Canine papillomavirus 9, complete genome.	vertebrates	eukaryotes
Group I: dsDNA viruses	Unassigned	Papillomaviridae		Unassigned	Papillomaviridae	Equus caballus papillomavirus 8	KU963288	NC_031756	Equus caballus papillomavirus 8 strain NCSU, complete genome.	vertebrates	eukaryotes
Group I: dsDNA viruses	Unassigned	Papillomaviridae		Unassigned	Papillomaviridae	Equus ferus caballus papillomavirus type 5	JQ031033	NC_020084	Equus ferus caballus papillomavirus type 5, complete genome.	vertebrates	eukaryotes
Group I: dsDNA viruses	Unassigned	Papillomaviridae		Unassigned	Papillomaviridae	Equus ferus caballus papillomavirus type 7	JX035935	NC_020501	Equus ferus caballus papillomavirus type 7, complete genome.	vertebrates	eukaryotes
Group I: dsDNA viruses	Unassigned	Papillomaviridae		Unassigned	Papillomaviridae	Ferret papillomavirus	KF006988	NC_022253	Ferret papillomavirus isolate MpPV1, complete genome.	vertebrates	eukaryotes
Group I: dsDNA viruses	Unassigned	Papillomaviridae		Unassigned	Papillomaviridae	Human papillomavirus	KP692117	NC_027779	UNVERIFIED: Human papillomavirus isolate SE379, complete genome.	vertebrates	eukaryotes
Group I: dsDNA viruses	Unassigned	Papillomaviridae		Unassigned	Papillomaviridae	Human papillomavirus type 136	HM999988	NC_017994	Human papillomavirus type 136 isolate CL3865, complete genome.	vertebrates	eukaryotes
Group I: dsDNA viruses	Unassigned	Papillomaviridae		Unassigned	Papillomaviridae	Human papillomavirus type 140	HM999992	NC_017996	Human papillomavirus type 140 isolate NJ2801C1, complete genome.	vertebrates	eukaryotes
Group I: dsDNA viruses	Unassigned	Papillomaviridae		Unassigned	Papillomaviridae	Human papillomavirus type 154	JN211193	NC_021483	Human papillomavirus type 154 isolate PV77, complete genome.	vertebrates	eukaryotes
Group I: dsDNA viruses	Unassigned	Papillomaviridae		Unassigned	Papillomaviridae	Human papillomavirus type 179	HG421739	NC_022095	Human papillomavirus type 179 complete genome, isolate SIBX16.	vertebrates	eukaryotes
Group I: dsDNA viruses	Unassigned	Papillomaviridae		Unassigned	Papillomaviridae	Papio hamadryas papillomavirus type 1	JF304764	NC_017716	Papio hamadryas papillomavirus type 1 isolate Mac2085, complete genome.	vertebrates	eukaryotes
Group I: dsDNA viruses	Unassigned	Papillomaviridae		Unassigned	Papillomaviridae	Phocoena phocoena papillomavirus 1	GU117621	NC_018074	Phocoena phocoena papillomavirus 1, complete genome.	vertebrates	eukaryotes
Group I: dsDNA viruses	Unassigned	Papillomaviridae		Unassigned	Papillomaviridae	Rattus norvegicus papillomavirus 3	KT945134	NC_028492	Rattus norvegicus papillomavirus 3 isolate Rat_60S, complete genome.	vertebrates	eukaryotes
Group I: dsDNA viruses	Unassigned	Papillomaviridae		Unassigned	Papillomaviridae	Sparus aurata papillomavirus 1	KX643372	NC_030839	Sparus aurata papillomavirus 1, complete genome.	vertebrates	eukaryotes
Group I: dsDNA viruses	Unassigned	Papillomaviridae		Unassigned	Papillomaviridae	Trichechus manatus latirostris papillomavirus 2	JN709473	NC_016898	Trichechus manatus latirostris papillomavirus 2 strain M09-20, complete genome.	vertebrates	eukaryotes
Group I: dsDNA viruses	Unassigned	Papillomaviridae		Unassigned	Papillomaviridae	Trichechus manatus papillomavirus 4	KP205503	NC_028267	Trichechus manatus papillomavirus 4 strain TmPV-4, complete genome.	vertebrates	eukaryotes
Group I: dsDNA viruses	Unassigned	Papillomaviridae		Upsilonpapillomavirus	Papillomaviridae	Upsilonpapillomavirus 1 (Tursiops truncatus papillomavirus 1)	EU240894	NC_011109	Tursiops truncatus papillomavirus type 1, complete genome.	vertebrates	eukaryotes
Group I: dsDNA viruses	Unassigned	Papillomaviridae		Upsilonpapillomavirus	Papillomaviridae	Upsilonpapillomavirus 2 (Tursiops truncatus papillomavirus 2)	AY956402	NC_008184	Tursiops truncatus papillomavirus type 2, complete genome.	vertebrates	eukaryotes
Group I: dsDNA viruses	Unassigned	Papillomaviridae		Upsilonpapillomavirus	Papillomaviridae	Upsilonpapillomavirus 3 (Phocoena phocoena papillomavirus 2)	GU117622	NC_018075	Phocoena phocoena papillomavirus 2, complete genome.	vertebrates	eukaryotes
Group I: dsDNA viruses	Unassigned	Papillomaviridae		Xipapillomavirus	Papillomaviridae	Xipapillomavirus 1 (Bovine papillomavirus 3)	AF486184	NC_004197	Bovine papillomavirus type 3, complete genome.	vertebrates	eukaryotes
Group I: dsDNA viruses	Unassigned	Papillomaviridae		Xipapillomavirus	Papillomaviridae	Xipapillomavirus 2 (Bos taurus papillomavirus 12)	JF834523	NC_028126	Bovine papillomavirus type 12 isolate PR000001, complete genome.	vertebrates	eukaryotes
Group I: dsDNA viruses	Unassigned	Papillomaviridae		Xipapillomavirus	Papillomaviridae	Xipapillomavirus 3 (Rangifer tarandus papillomavirus 2)	KC810012	NC_021930	Rangifer tarandus papillomavirus 2 isolate RtPV2, complete genome.	vertebrates	eukaryotes
Group I: dsDNA viruses	Unassigned	Papillomaviridae		Zetapapillomavirus	Papillomaviridae	Zetapapillomavirus 1 (Equus caballus papillomavirus 1)	AF498323	NC_003748	Equus caballus papillomavirus type 1, complete genome.	vertebrates	eukaryotes
Group I: dsDNA viruses	Unassigned	Phycodnaviridae		Chlorovirus	Phycodnaviridae	Acanthocystis turfacea chlorella virus 1	EF101928	NC_008724	Acanthocystis turfacea Chlorella virus 1, complete genome.	algae	eukaryotes
Group I: dsDNA viruses	Unassigned	Phycodnaviridae		Chlorovirus	Phycodnaviridae	Paramecium bursaria Chlorella virus 1	JF411744	NC_000852	Paramecium bursaria Chlorella virus 1 (PBCV-1), complete genome.	algae	eukaryotes
Group I: dsDNA viruses	Unassigned	Phycodnaviridae		Chlorovirus	Phycodnaviridae	Paramecium bursaria Chlorella virus NY2A	DQ491002	NC_009898	Paramecium bursaria Chlorella virus NY2A Chlorella virus NY2A ctg_13 genomic sequence.	algae	eukaryotes
Group I: dsDNA viruses	Unassigned	Phycodnaviridae		Coccolithovirus	Phycodnaviridae	Emiliania huxleyi virus 86	AJ890364	NC_007346	Emiliania huxleyi virus 86 isolate EhV86.	algae	eukaryotes
Group I: dsDNA viruses	Unassigned	Phycodnaviridae		Phaeovirus	Phycodnaviridae	Ectocarpus siliculosus virus 1	AF204951	NC_002687	Ectocarpus siliculosus virus, complete genome.	algae	eukaryotes
Group I: dsDNA viruses	Unassigned	Phycodnaviridae		Phaeovirus	Phycodnaviridae	Feldmannia species virus	EU916176	NC_011183	Feldmannia species virus isolate FsV-158, complete genome.	algae	eukaryotes
Group I: dsDNA viruses	Unassigned	Phycodnaviridae		Prasinovirus	Phycodnaviridae	Ostreococcus tauri virus OtV5	EU304328	NC_010191	Ostreococcus tauri virus OtV5, complete genome.	algae	eukaryotes
Group I: dsDNA viruses	Unassigned	Phycodnaviridae		Raphidovirus	Phycodnaviridae	Heterosigma akashiwo virus 01	KX008963		Heterosigma akashiwo virus 01 isolate HaV53, complete genome.	algae	eukaryotes
Group I: dsDNA viruses	Unassigned	Polydnaviridae		Bracovirus	Polydnaviridae	Cotesia congregata bracovirus	AJ632330, AJ632320, AJ632317, AJ632329, AJ632306, AJ632304, AJ632324, AJ632310, AJ632316, AJ632331, AJ632328, AJ632322, AJ632321, AJ632333, AJ632315, AJ632312, AJ632307, AJ632326, AJ632309, AJ632319, AJ632305, AJ632308, AJ632313, AJ632325, AJ632314, AJ632327, AJ632332, AJ632318, AJ632311, AJ632323	NC_006659, NC_006649, NC_006646, NC_006658, NC_006635, NC_006633, NC_006653, NC_006639, NC_006645, NC_006660, NC_006657, NC_006651, NC_006650, NC_006662, NC_006644, NC_006641, NC_006636, NC_006655, NC_006638, NC_006648, NC_006634, NC_006637, NC_006642, NC_006654, NC_006643, NC_006656, NC_006661, NC_006647, NC_006640, NC_006652	Cotesia congregata virus complete genome, segment Circle32., Cotesia congregata virus complete genome, segment Circle18., Cotesia congregata virus complete genome, segment Circle14., Cotesia congregata virus complete genome, segment Circle31., Cotesia congregata virus complete genome, segment Circle3., Cotesia congregata virus complete genome, segment Circle1., Cotesia congregata virus complete g…	invertebrates	eukaryotes
Group I: dsDNA viruses	Unassigned	Polydnaviridae		Ichnovirus	Polydnaviridae	Campoletis sonorensis ichnovirus	AY029400, AF004378, U41655, AY029398, AY029397, AF361487, AY029396, AY029395, AY029394, AF362517, AF362515, AF362514, AF362516, AF362513, AF362512, AF362510, AF362511, AF361488, AF362509, AF361869, AF362507, AF362508, AF411011	NC_008002, NC_008007, NC_008003, NC_008001, NC_008000, NC_007985, NC_007999, NC_007998, NC_008006, NC_007996, NC_007994, NC_007993, NC_007995, NC_007992, NC_007991, NC_007989, NC_007990, NC_008004, NC_007988, NC_008008, NC_007986, NC_007987, NC_008005	Campoletis sonorensis ichnovirus segment Z, complete sequence., Campoletis sonorensis virus cysteine-rich protein (WHv1.0) and cysteine-rich protein (WHv1.6) genes, complete cds., Campoletis sonorensis ichnovirus segment V, complete sequence., Campoletis sonorensis ichnovirus segment U, complete sequence., Campoletis sonorensis ichnovirus segment T, complete sequence., Campoletis sonorensis ichno…	invertebrates	eukaryotes
Group I: dsDNA viruses	Unassigned	Polydnaviridae		Ichnovirus	Polydnaviridae	Glypta fumiferanae ichnovirus	AB290007, AB290006, AB290005, AB290004, AB290003, AB290002, AB290001, AB290000, AB289999, AB289998, AB289997, AB289996, AB289995, AB289994, AB289993, AB289992, AB289991, AB289990, AB289989, AB289988, AB289987, AB289986, AB289985, AB289984, AB289983, AB289982, AB289981, AB289980, AB289979, AB289978, AB289977, AB289976, AB289975, AB289974, AB289973, AB289972, AB289971, AB289970, AB289969, AB289968,…	NC_008932, NC_008931, NC_008930, NC_008929, NC_008941, NC_008928, NC_008927, NC_008926, NC_008925, NC_008924, NC_008923, NC_008922, NC_008921, NC_008920, NC_008919, NC_008918, NC_008917, NC_008916, NC_008915, NC_008914, NC_008913, NC_008912, NC_008940, NC_008911, NC_008910, NC_008909, NC_008908, NC_008907, NC_008906, NC_008939, NC_008905, NC_008904, NC_008903, NC_008902, NC_008901, NC_008900, NC_…	Glypta fumiferanae ichnovirus DNA, segment E1, complete sequence., Glypta fumiferanae ichnovirus DNA, segment D7, complete sequence., Glypta fumiferanae ichnovirus DNA, segment D6, complete sequence., Glypta fumiferanae ichnovirus DNA, segment D5, complete sequence., Glypta fumiferanae ichnovirus DNA, segment D4, complete sequence., Glypta fumiferanae ichnovirus DNA, segment D3, complete sequence…	invertebrates	eukaryotes
Group I: dsDNA viruses	Unassigned	Polydnaviridae		Ichnovirus	Polydnaviridae	Hyposoter fugitivus ichnovirus	AB291209, AB291208, AB291207, AB291205, AB291204, AB291203, AB291206, AB291202, AB291201, AB291200, AY563519, AB291199, AB291198, AB291197, AB291196, AB291195, AB291194, AB291193, AB291192, AY547319, AB291191, AB291190, AB291189, AY556384, AB291188, AY577429, AB291187, AB291186, AB291185, AB291184, AB291183, AB291182, AB291181, AY570799, AB291180, AB291179, AY577428, AB291178, AB291177, AB291176,…	NC_008998, NC_008997, NC_009003, NC_008995, NC_008994, NC_008993, NC_008996, NC_008992, NC_008991, NC_008990, NC_008950, NC_008989, NC_008988, NC_008987, NC_008986, NC_008985, NC_009002, NC_008984, NC_008983, NC_008946, NC_008982, NC_008981, NC_009001, NC_008948, NC_008980, NC_008954, NC_008979, NC_008978, NC_008977, NC_008976, NC_008973, NC_008972, NC_008971, NC_008952, NC_008970, NC_008969, NC_…	Hyposoter fugitivus ichnovirus DNA, segment G1, complete sequence., Hyposoter fugitivus ichnovirus DNA, segment E2, complete sequence., Hyposoter fugitivus ichnovirus DNA, segment E1, complete sequence., Hyposoter fugitivus ichnovirus DNA, segment D11, complete sequence., Hyposoter fugitivus ichnovirus DNA, segment D10, complete sequence., Hyposoter fugitivus ichnovirus DNA, segment D9, complete …	invertebrates	eukaryotes
Group I: dsDNA viruses	Unassigned	Polyomaviridae		Alphapolyomavirus	Polyomaviridae	Acerodon celebensis polyomavirus 1 (Bat polyomavirus 5b)	AB972940		Bat polyomavirus 5b DNA, complete genome, isolate: 5b-2.	vertebrates	eukaryotes
Group I: dsDNA viruses	Unassigned	Polyomaviridae		Alphapolyomavirus	Polyomaviridae	Artibeus planirostris polyomavirus 1	JQ958887		Artibeus planirostris polyomavirus 1 isolate R104, complete genome.	vertebrates	eukaryotes
Group I: dsDNA viruses	Unassigned	Polyomaviridae		Alphapolyomavirus	Polyomaviridae	Artibeus planirostris polyomavirus 2	JQ958886		Artibeus planirostris polyomavirus 2 isolate A1055, complete genome.	vertebrates	eukaryotes
Group I: dsDNA viruses	Unassigned	Polyomaviridae		Alphapolyomavirus	Polyomaviridae	Ateles paniscus polyomavirus 1	JX159987	NC_019853	Ateles paniscus polyomavirus 1, complete genome.	vertebrates	eukaryotes
Group I: dsDNA viruses	Unassigned	Polyomaviridae		Alphapolyomavirus	Polyomaviridae	Cardioderma cor polyomavirus 1	JX520659	NC_020067	Cardioderma polyomavirus isolate KY336, complete genome.	vertebrates	eukaryotes
Group I: dsDNA viruses	Unassigned	Polyomaviridae		Alphapolyomavirus	Polyomaviridae	Carollia perspicillata polyomavirus 1	JQ958889	NC_028120	Carollia perspicillata polyomavirus 1 isolate C1109, complete genome.	vertebrates	eukaryotes
Group I: dsDNA viruses	Unassigned	Polyomaviridae		Alphapolyomavirus	Polyomaviridae	Chlorocebus pygerythrus polyomavirus 1	AB767298	NC_019844	Vervet monkey polyomavirus 1 DNA, complete genome, isolate: VMS96.	vertebrates	eukaryotes
Group I: dsDNA viruses	Unassigned	Polyomaviridae		Alphapolyomavirus	Polyomaviridae	Chlorocebus pygerythrus polyomavirus 3	AB767297	NC_025898	Vervet monkey polyomavirus 3 DNA, complete genome, isolate: VMS95/VMS97.	vertebrates	eukaryotes
Group I: dsDNA viruses	Unassigned	Polyomaviridae		Alphapolyomavirus	Polyomaviridae	Dobsonia moluccensis polyomavirus 1 (Bat polyomavirus 5a)	AB972945	NC_026768	Bat polyomavirus 5a DNA, complete genome, isolate: 5a.	vertebrates	eukaryotes
Group I: dsDNA viruses	Unassigned	Polyomaviridae		Alphapolyomavirus	Polyomaviridae	Eidolon helvum polyomavirus 1	JX520660	NC_020068	Eidolon polyomavirus 1 isolate KY270, complete genome.	vertebrates	eukaryotes
Group I: dsDNA viruses	Unassigned	Polyomaviridae		Alphapolyomavirus	Polyomaviridae	Gorilla gorilla polyomavirus 1	HQ385752	NC_025380	Gorilla gorilla gorilla polyomavirus 1 isolate 5766, complete genome.	vertebrates	eukaryotes
Group I: dsDNA viruses	Unassigned	Polyomaviridae		Alphapolyomavirus	Polyomaviridae	Human polyomavirus 12	JX308829	NC_020890	Human polyomavirus 12 strain hu1403, complete genome.	vertebrates	eukaryotes
Group I: dsDNA viruses	Unassigned	Polyomaviridae		Alphapolyomavirus	Polyomaviridae	Human polyomavirus 13	KF954417	NC_024118	New Jersey polyomavirus-2013 isolate NJ-PyV-2013, complete genome.	vertebrates	eukaryotes
Group I: dsDNA viruses	Unassigned	Polyomaviridae		Alphapolyomavirus	Polyomaviridae	Human polyomavirus 5	HM011556	NC_010277	Merkel cell polyomavirus isolate R17b, complete genome.	vertebrates	eukaryotes
Group I: dsDNA viruses	Unassigned	Polyomaviridae		Alphapolyomavirus	Polyomaviridae	Human polyomavirus 8	GU989205	NC_014361	Trichodysplasia spinulosa-associated polyomavirus, complete genome.	vertebrates	eukaryotes
Group I: dsDNA viruses	Unassigned	Polyomaviridae		Alphapolyomavirus	Polyomaviridae	Human polyomavirus 9	HQ696595	NC_015150	Human polyomavirus 9 isolate HPyV9, complete genome.	vertebrates	eukaryotes
Group I: dsDNA viruses	Unassigned	Polyomaviridae		Alphapolyomavirus	Polyomaviridae	Macaca fascicularis polyomavirus 1	JX159986	NC_019851	Macaca fascicularis polyomavirus 1, complete genome.	vertebrates	eukaryotes
Group I: dsDNA viruses	Unassigned	Polyomaviridae		Alphapolyomavirus	Polyomaviridae	Mesocricetus auratus polyomavirus 1	JX036360	NC_001663	Hamster polyomavirus isolate Berlin-Buch, complete genome.	vertebrates	eukaryotes
Group I: dsDNA viruses	Unassigned	Polyomaviridae		Alphapolyomavirus	Polyomaviridae	Molossus molossus polyomavirus 1	JQ958893	NC_028123	Molossus molossus polyomavirus 1 isolate B1130, complete genome.	vertebrates	eukaryotes
Group I: dsDNA viruses	Unassigned	Polyomaviridae		Alphapolyomavirus	Polyomaviridae	Mus musculus polyomavirus 1	AF442959	NC_001515	Murine polyomavirus strain BG, complete genome.	vertebrates	eukaryotes
Group I: dsDNA viruses	Unassigned	Polyomaviridae		Alphapolyomavirus	Polyomaviridae	Otomops martiensseni polyomavirus 1	JX520664	NC_020071	Otomops polyomavirus 1 isolate KY157, complete genome.	vertebrates	eukaryotes
Group I: dsDNA viruses	Unassigned	Polyomaviridae		Alphapolyomavirus	Polyomaviridae	Otomops martiensseni polyomavirus 2	JX520658	NC_020066	Otomops polyomavirus 2 isolate KY156, complete genome.	vertebrates	eukaryotes
Group I: dsDNA viruses	Unassigned	Polyomaviridae		Alphapolyomavirus	Polyomaviridae	Pan troglodytes polyomavirus 1	FR692334	NC_014743	Chimpanzee polyomavirus complete genome, isolate Bob.	vertebrates	eukaryotes
Group I: dsDNA viruses	Unassigned	Polyomaviridae		Alphapolyomavirus	Polyomaviridae	Pan troglodytes polyomavirus 2	HQ385746	NC_025368	Pan troglodytes verus polyomavirus 1a isolate 6444, complete genome.	vertebrates	eukaryotes
Group I: dsDNA viruses	Unassigned	Polyomaviridae		Alphapolyomavirus	Polyomaviridae	Pan troglodytes polyomavirus 3	HQ385748	NC_025370	Pan troglodytes verus polyomavirus 2a isolate 6512, complete genome.	vertebrates	eukaryotes
Group I: dsDNA viruses	Unassigned	Polyomaviridae		Alphapolyomavirus	Polyomaviridae	Pan troglodytes polyomavirus 4	JX159980	NC_019855	Pan troglodytes verus polyomavirus 3, complete genome.	vertebrates	eukaryotes
Group I: dsDNA viruses	Unassigned	Polyomaviridae		Alphapolyomavirus	Polyomaviridae	Pan troglodytes polyomavirus 5	JX159981	NC_019856	Pan troglodytes verus polyomavirus 4, complete genome.	vertebrates	eukaryotes
Group I: dsDNA viruses	Unassigned	Polyomaviridae		Alphapolyomavirus	Polyomaviridae	Pan troglodytes polyomavirus 6	JX159982	NC_019857	Pan troglodytes verus polyomavirus 5, complete genome.	vertebrates	eukaryotes
Group I: dsDNA viruses	Unassigned	Polyomaviridae		Alphapolyomavirus	Polyomaviridae	Papio cynocephalus polyomavirus 1	AB767294	NC_025894	Yellow baboon polyomavirus 1 DNA, complete genome, isolate: BS20.	vertebrates	eukaryotes
Group I: dsDNA viruses	Unassigned	Polyomaviridae		Alphapolyomavirus	Polyomaviridae	Piliocolobus rufomitratus polyomavirus 1	JX159984	NC_019850	Piliocolobus rufomitratus polyomavirus 1, complete genome.	vertebrates	eukaryotes
Group I: dsDNA viruses	Unassigned	Polyomaviridae		Alphapolyomavirus	Polyomaviridae	Pongo abelii polyomavirus 1	FN356901	NC_028127	Sumatran orang-utan polyomavirus complete genome, isolate Pi.	vertebrates	eukaryotes
Group I: dsDNA viruses	Unassigned	Polyomaviridae		Alphapolyomavirus	Polyomaviridae	Pongo pygmaeus polyomavirus 1	FN356900	NC_013439	Bornean orang-utan polyomavirus complete genome, isolate Bo.	vertebrates	eukaryotes
Group I: dsDNA viruses	Unassigned	Polyomaviridae		Alphapolyomavirus	Polyomaviridae	Procyon lotor polyomavirus 1	JQ178241	NC_023845	Raccoon polyomavirus strain R45, complete genome.	vertebrates	eukaryotes
Group I: dsDNA viruses	Unassigned	Polyomaviridae		Alphapolyomavirus	Polyomaviridae	Pteropus vampyrus polyomavirus 1	AB972944	NC_026767	Bat polyomavirus 5b DNA, complete genome, isolate: 5b-1.	vertebrates	eukaryotes
Group I: dsDNA viruses	Unassigned	Polyomaviridae		Alphapolyomavirus	Polyomaviridae	Rattus norvegicus polyomavirus 1	KR075943	NC_027531	Rattus norvegicus polyomavirus 1 isolate 3690, complete genome.	vertebrates	eukaryotes
Group I: dsDNA viruses	Unassigned	Polyomaviridae		Alphapolyomavirus	Polyomaviridae	Sturnira lilium polyomavirus 1	JQ958888		Sturnira lilium polyomavirus 1 isolate B0454, complete genome.	vertebrates	eukaryotes
Group I: dsDNA viruses	Unassigned	Polyomaviridae		Betapolyomavirus	Polyomaviridae	Acerodon celebensis polyomavirus 2	AB972941	NC_026762	Bat polyomavirus 6a DNA, complete genome, isolate: 6a.	vertebrates	eukaryotes
Group I: dsDNA viruses	Unassigned	Polyomaviridae		Betapolyomavirus	Polyomaviridae	Artibeus planirostris polyomavirus 3	JQ958890		Artibeus planirostris polyomavirus 3 isolate A504, complete genome.	vertebrates	eukaryotes
Group I: dsDNA viruses	Unassigned	Polyomaviridae		Betapolyomavirus	Polyomaviridae	Cebus albifrons polyomavirus 1	JX159988	NC_019854	Cebus albifrons polyomavirus 1, complete genome.	vertebrates	eukaryotes
Group I: dsDNA viruses	Unassigned	Polyomaviridae		Betapolyomavirus	Polyomaviridae	Cercopithecus erythrotis polyomavirus 1	JX159985	NC_025892	Cercopithecus erythrotis polyomavirus 1, complete genome.	vertebrates	eukaryotes
Group I: dsDNA viruses	Unassigned	Polyomaviridae		Betapolyomavirus	Polyomaviridae	Chlorocebus pygerythrus polyomavirus 2	AB767299	NC_025896	Vervet monkey polyomavirus 2 DNA, complete genome, isolate: VMK96.	vertebrates	eukaryotes
Group I: dsDNA viruses	Unassigned	Polyomaviridae		Betapolyomavirus	Polyomaviridae	Desmodus rotundus polyomavirus 1	JQ958892	NC_028122	Desmodus rotundus polyomavirus 1 isolate AT7, complete genome.	vertebrates	eukaryotes
Group I: dsDNA viruses	Unassigned	Polyomaviridae		Betapolyomavirus	Polyomaviridae	Dobsonia moluccensis polyomavirus 2	AB972947	NC_026770	Bat polyomavirus 6b DNA, complete genome, isolate: 6b.	vertebrates	eukaryotes
Group I: dsDNA viruses	Unassigned	Polyomaviridae		Betapolyomavirus	Polyomaviridae	Dobsonia moluccensis polyomavirus 3	AB972946	NC_026769	Bat polyomavirus 6c DNA, complete genome, isolate: 6c.	vertebrates	eukaryotes
Group I: dsDNA viruses	Unassigned	Polyomaviridae		Betapolyomavirus	Polyomaviridae	Equus caballus polyomavirus 1	JQ412134	NC_017982	Equus caballus polyomavirus 1 isolate CU03, complete genome.	vertebrates	eukaryotes
Group I: dsDNA viruses	Unassigned	Polyomaviridae		Betapolyomavirus	Polyomaviridae	Human polyomavirus 1	V01108	NC_001538	Human BK virus (strain Dunlop) genome. (Closely related to SV40.).	vertebrates	eukaryotes
Group I: dsDNA viruses	Unassigned	Polyomaviridae		Betapolyomavirus	Polyomaviridae	Human polyomavirus 2	J02226	NC_001699	JC virus complete genome.	vertebrates	eukaryotes
Group I: dsDNA viruses	Unassigned	Polyomaviridae		Betapolyomavirus	Polyomaviridae	Human polyomavirus 3	EF127906	NC_009238	KI polyomavirus Stockholm 60, complete genome.	vertebrates	eukaryotes
Group I: dsDNA viruses	Unassigned	Polyomaviridae		Betapolyomavirus	Polyomaviridae	Human polyomavirus 4	EF444549	NC_009539	WU Polyomavirus strain B0, complete genome.	vertebrates	eukaryotes
Group I: dsDNA viruses	Unassigned	Polyomaviridae		Betapolyomavirus	Polyomaviridae	Loxodonta africana polyomavirus 1	KF147833	NC_022519	African elephant polyomavirus 1, complete genome.	vertebrates	eukaryotes
Group I: dsDNA viruses	Unassigned	Polyomaviridae		Betapolyomavirus	Polyomaviridae	Macaca mulatta polyomavirus 1	J02400	NC_001669	Simian virus 40 complete genome.	vertebrates	eukaryotes
Group I: dsDNA viruses	Unassigned	Polyomaviridae		Betapolyomavirus	Polyomaviridae	Mastomys natalensis polyomavirus 1	AB588640	NC_025895	Mastomys polyomavirus DNA, complete genome, isolate: NR55.	vertebrates	eukaryotes
Group I: dsDNA viruses	Unassigned	Polyomaviridae		Betapolyomavirus	Polyomaviridae	Meles meles polyomavirus 1	KP644238	NC_026473	Meles meles polyomavirus 1 isolate French, complete genome.	vertebrates	eukaryotes
Group I: dsDNA viruses	Unassigned	Polyomaviridae		Betapolyomavirus	Polyomaviridae	Microtus arvalis polyomavirus 1 (Common vole polyomavirus)	KR612373	NC_028119	Common vole polyomavirus isolate KS13/0947, complete genome.	vertebrates	eukaryotes
Group I: dsDNA viruses	Unassigned	Polyomaviridae		Betapolyomavirus	Polyomaviridae	Miniopterus africanus polyomavirus 1	JX520661	NC_020069	Miniopterus polyomavirus isolate KY369, complete genome.	vertebrates	eukaryotes
Group I: dsDNA viruses	Unassigned	Polyomaviridae		Betapolyomavirus	Polyomaviridae	Mus musculus polyomavirus 2	M55904	NC_001505	Murine pneumotropic virus, complete genome.	vertebrates	eukaryotes
Group I: dsDNA viruses	Unassigned	Polyomaviridae		Betapolyomavirus	Polyomaviridae	Myodes glareolus polyomavirus 1 (Bank vole polyomavirus)	KR612368	NC_028117	Bank vole polyomavirus isolate KS/14/281, complete genome.	vertebrates	eukaryotes
Group I: dsDNA viruses	Unassigned	Polyomaviridae		Betapolyomavirus	Polyomaviridae	Myotis lucifugus polyomavirus 1	FJ188392	NC_011310	Myotis polyomavirus VM-2008 isolate 14, complete genome.	vertebrates	eukaryotes
Group I: dsDNA viruses	Unassigned	Polyomaviridae		Betapolyomavirus	Polyomaviridae	Pan troglodytes polyomavirus 7	JX159983	NC_019858	Pan troglodytes schweinfurthii polyomavirus 2, complete genome.	vertebrates	eukaryotes
Group I: dsDNA viruses	Unassigned	Polyomaviridae		Betapolyomavirus	Polyomaviridae	Pan troglodytes polyomavirus 8	KT884050	NC_028635	Pan troglodytes verus polyomavirus 8 isolate Ch-Regina, complete genome.	vertebrates	eukaryotes
Group I: dsDNA viruses	Unassigned	Polyomaviridae		Betapolyomavirus	Polyomaviridae	Papio cynocephalus polyomavirus 2	AB767295		Yellow baboon polyomavirus 2 DNA, complete genome, isolate: BS94/BK94.	vertebrates	eukaryotes
Group I: dsDNA viruses	Unassigned	Polyomaviridae		Betapolyomavirus	Polyomaviridae	Pteronotus davyi polyomavirus 1	JX520662	NC_020070	Pteronotus polyomavirus isolate GTM203, complete genome.	vertebrates	eukaryotes
Group I: dsDNA viruses	Unassigned	Polyomaviridae		Betapolyomavirus	Polyomaviridae	Pteronotus parnellii polyomavirus 1	JQ958891	NC_028121	Pteronotus parnellii polyomavirus 1 isolate R266, complete genome.	vertebrates	eukaryotes
Group I: dsDNA viruses	Unassigned	Polyomaviridae		Betapolyomavirus	Polyomaviridae	Saimiri boliviensis polyomavirus 1	AM748741	NC_009951	Squirrel monkey polyomavirus complete genome.	vertebrates	eukaryotes
Group I: dsDNA viruses	Unassigned	Polyomaviridae		Betapolyomavirus	Polyomaviridae	Saimiri sciureus polyomavirus 1	JX159989	NC_006966	Saimiri sciureus polyomavirus 1, complete genome.	vertebrates	eukaryotes
Group I: dsDNA viruses	Unassigned	Polyomaviridae		Betapolyomavirus	Polyomaviridae	Zalophus californianus polyomavirus 1	GQ331138	NC_013796	California sea lion polyomavirus 1 strain CSL6994, complete genome.	vertebrates	eukaryotes
Group I: dsDNA viruses	Unassigned	Polyomaviridae		Deltapolyomavirus	Polyomaviridae	Human polyomavirus 10 (MW polyomavirus)	JQ898291	NC_018102	MW polyomavirus strain MA095, complete genome.	vertebrates	eukaryotes
Group I: dsDNA viruses	Unassigned	Polyomaviridae		Deltapolyomavirus	Polyomaviridae	Human polyomavirus 11 (STL polyomavirus)	JX463183	NC_020106	STL polyomavirus strain MA138, complete genome.	vertebrates	eukaryotes
Group I: dsDNA viruses	Unassigned	Polyomaviridae		Deltapolyomavirus	Polyomaviridae	Human polyomavirus 6	HM011560	NC_014406	Polyomavirus HPyV6 isolate 607a, complete genome.	vertebrates	eukaryotes
Group I: dsDNA viruses	Unassigned	Polyomaviridae		Deltapolyomavirus	Polyomaviridae	Human polyomavirus 7	HM011566	NC_014407	Polyomavirus HPyV7 isolate 713a, complete genome.	vertebrates	eukaryotes
Group I: dsDNA viruses	Unassigned	Polyomaviridae		Gammapolyomavirus	Polyomaviridae	Anser anser polyomavirus 1	AY140894	NC_004800	Goose hemorrhagic polyomavirus isolate Germany 2001, complete genome.	vertebrates	eukaryotes
Group I: dsDNA viruses	Unassigned	Polyomaviridae		Gammapolyomavirus	Polyomaviridae	Aves polyomavirus 1	AF241168	NC_004764	Budgerigar fledgling disease virus - 1 agnoprotein genes, complete cds, alternatively spliced; and virus protein 2, virus protein 3, virus protein 1, large T antigen, and small t antigen genes, complete cds.	vertebrates	eukaryotes
Group I: dsDNA viruses	Unassigned	Polyomaviridae		Gammapolyomavirus	Polyomaviridae	Corvus monedula polyomavirus 1	DQ192570	NC_007922	Corvus monedula polyomavirus 1, complete genome.	vertebrates	eukaryotes
Group I: dsDNA viruses	Unassigned	Polyomaviridae		Gammapolyomavirus	Polyomaviridae	Cracticus torquatus polyomavirus 1	KF360862	NC_023008	Butcherbird polyomavirus isolate AWH19840, complete genome.	vertebrates	eukaryotes
Group I: dsDNA viruses	Unassigned	Polyomaviridae		Gammapolyomavirus	Polyomaviridae	Pygoscelis adeliae polyomavirus 1	KP033140	NC_026141	Adelie penguin polyomavirus isolate AdPyV_Crozier_2012, complete genome.	vertebrates	eukaryotes
Group I: dsDNA viruses	Unassigned	Polyomaviridae		Gammapolyomavirus	Polyomaviridae	Pyrrhula pyrrhula polyomavirus 1	DQ192571	NC_007923	Pyrrhula pyrrhula polyomavirus 1, complete genome.	vertebrates	eukaryotes
Group I: dsDNA viruses	Unassigned	Polyomaviridae		Gammapolyomavirus	Polyomaviridae	Serinus canaria polyomavirus 1	GU345044	NC_017085	Canary polyomavirus isolate CaPyV-Ha09, complete genome.	vertebrates	eukaryotes
Group I: dsDNA viruses	Unassigned	Polyomaviridae		Unassigned	Polyomaviridae	African green monkey polyomavirus	K02562	NC_004763	African green monkey polyomavirus, complete genome.	vertebrates	eukaryotes
Group I: dsDNA viruses	Unassigned	Polyomaviridae		Unassigned	Polyomaviridae	Bat polyomavirus 6d	AB972943	NC_026766	Bat polyomavirus 6d DNA, complete genome, isolate: 6d-1.	vertebrates	eukaryotes
Group I: dsDNA viruses	Unassigned	Polyomaviridae		Unassigned	Polyomaviridae	Bos taurus polyomavirus 1	D13942	NC_001442	Bovine polyomavirus DNA, complete genome.	vertebrates	eukaryotes
Group I: dsDNA viruses	Unassigned	Polyomaviridae		Unassigned	Polyomaviridae	Bovine polyomavirus 2	KM111535	NC_025811	Bovine polyomavirus 2 strain BPyV2-SF, complete genome.	vertebrates	eukaryotes
Group I: dsDNA viruses	Unassigned	Polyomaviridae		Unassigned	Polyomaviridae	Bovine polyomavirus 3	KM496326	NC_025800	Bovine polyomavirus-3 isolate 3S5, complete genome.	vertebrates	eukaryotes
Group I: dsDNA viruses	Unassigned	Polyomaviridae		Unassigned	Polyomaviridae	Centropristis striata polyomavirus 1	KP071318	NC_025790	Black sea bass polyomavirus 1 isolate 2835, complete genome.	vertebrates	eukaryotes
Group I: dsDNA viruses	Unassigned	Polyomaviridae		Unassigned	Polyomaviridae	Chaerephon polyomavirus 1	JX520657	NC_020065	Chaerephon polyomavirus 1 isolate KY397, complete genome.	vertebrates	eukaryotes
Group I: dsDNA viruses	Unassigned	Polyomaviridae		Unassigned	Polyomaviridae	Giant guitarfish polyomavirus 1	KP264963	NC_026244	Giant guitarfish polyomavirus 1 isolate UGA1, complete genome.	vertebrates	eukaryotes
Group I: dsDNA viruses	Unassigned	Polyomaviridae		Unassigned	Polyomaviridae	Leptonychotes weddellii polyomavirus 1	KX533457	NC_032120	Leptonychotes weddellii polyomavirus 1 isolate WSK37, complete genome.	vertebrates	eukaryotes
Group I: dsDNA viruses	Unassigned	Polyomaviridae		Unassigned	Polyomaviridae	Marbled eel polyomavirus	KU221231	NC_030148	Marbled eel polyomavirus isolate AMV-1, complete genome.	vertebrates	eukaryotes
Group I: dsDNA viruses	Unassigned	Polyomaviridae		Unassigned	Polyomaviridae	Pan troglodytes troglodytes polyomavirus 1	KT184855	NC_027532	Pan troglodytes troglodytes polyomavirus 1 isolate F514.1, complete genome.	vertebrates	eukaryotes
Group I: dsDNA viruses	Unassigned	Polyomaviridae		Unassigned	Polyomaviridae	Rattus norvegicus polyomavirus 2	KX808699	NC_032005	Rattus norvegicus polyomavirus 2 isolate 1014-2016-2, complete genome.	vertebrates	eukaryotes
Group I: dsDNA viruses	Unassigned	Polyomaviridae		Unassigned	Polyomaviridae	Sea otter polyomavirus 1	KM282376	NC_025259	Sea otter polyomavirus 1 isolate 6831-13, complete genome.	vertebrates	eukaryotes
Group I: dsDNA viruses	Unassigned	Polyomaviridae		Unassigned	Polyomaviridae	Sheep polyomavirus 1	KP890267	NC_026942	Sheep polyomavirus 1 isolate VH4-S14 from USA, complete genome.	vertebrates	eukaryotes
Group I: dsDNA viruses	Unassigned	Polyomaviridae		Unassigned	Polyomaviridae	Simian virus 12	AY614708	NC_007611	Simian agent 12, complete genome.	vertebrates	eukaryotes
Group I: dsDNA viruses	Unassigned	Polyomaviridae		Unassigned	Polyomaviridae	Sparus aurata polyomavirus 1	KX643371	NC_030838	Sparus aurata polyomavirus 1, complete genome.	vertebrates	eukaryotes
Group I: dsDNA viruses	Unassigned	Polyomaviridae		Unassigned	Polyomaviridae	Tadarida brasiliensis polyomavirus 1	KM655868	NC_026012	Tadarida brasiliensis polyomavirus 1, complete genome.	vertebrates	eukaryotes
Group I: dsDNA viruses	Unassigned	Polyomaviridae		Unassigned	Polyomaviridae	Tadarida brasiliensis polyomavirus 2	KM655869	NC_026015	Tadarida brasiliensis polyomavirus 2, complete genome.	vertebrates	eukaryotes
Group I: dsDNA viruses	Unassigned	Polyomaviridae		Unassigned	Polyomaviridae	Trematomus polyomavirus 1	KP768176	NC_026944	Trematomus polyomavirus 1 isolate PES6, complete genome.	vertebrates	eukaryotes
Group I: dsDNA viruses	Unassigned	Poxviridae	Chordopoxvirinae	Avipoxvirus	Poxviridae	Canarypox virus	AY318871	NC_005309	Canarypox virus strain ATCC VR-111, complete genome.	vertebrates	eukaryotes
Group I: dsDNA viruses	Unassigned	Poxviridae	Chordopoxvirinae	Avipoxvirus	Poxviridae	Fowlpox virus	AF198100	NC_002188	Fowlpox virus, complete genome.	vertebrates	eukaryotes
Group I: dsDNA viruses	Unassigned	Poxviridae	Chordopoxvirinae	Avipoxvirus	Poxviridae	Penguinpox virus	KJ859677	NC_024446	Penguinpox virus isolate PSan92, complete genome.	vertebrates	eukaryotes
Group I: dsDNA viruses	Unassigned	Poxviridae	Chordopoxvirinae	Avipoxvirus	Poxviridae	Pigeonpox virus	KJ801920	NC_024447	Pigeonpox virus isolate FeP2, complete genome.	vertebrates	eukaryotes
Group I: dsDNA viruses	Unassigned	Poxviridae	Chordopoxvirinae	Avipoxvirus	Poxviridae	Turkeypox virus	KP728110	NC_028238	Turkeypox virus strain TKPV-HU1124/2011, complete genome.	vertebrates	eukaryotes
Group I: dsDNA viruses	Unassigned	Poxviridae	Chordopoxvirinae	Capripoxvirus	Poxviridae	Goatpox virus	AY077835	NC_004003	Goatpox virus Pellor, complete genome.	vertebrates	eukaryotes
Group I: dsDNA viruses	Unassigned	Poxviridae	Chordopoxvirinae	Capripoxvirus	Poxviridae	Lumpy skin disease virus	AF325528	NC_003027	Lumpy skin disease virus NI-2490 isolate Neethling 2490, complete genome.	vertebrates	eukaryotes
Group I: dsDNA viruses	Unassigned	Poxviridae	Chordopoxvirinae	Capripoxvirus	Poxviridae	Sheeppox virus	AY077832	NC_004002	Sheeppox virus 10700-99 strain TU-V02127, complete genome.	vertebrates	eukaryotes
Group I: dsDNA viruses	Unassigned	Poxviridae	Chordopoxvirinae	Cervidpoxvirus	Poxviridae	Deerpox virus W-848-83	AY689436	NC_006966	Deerpox virus W-848-83, complete genome.	vertebrates	eukaryotes
Group I: dsDNA viruses	Unassigned	Poxviridae	Chordopoxvirinae	Cervidpoxvirus	Poxviridae	Mule deerpox virus	AY689437		Deerpox virus W-1170-84, complete genome.	vertebrates	eukaryotes
Group I: dsDNA viruses	Unassigned	Poxviridae	Chordopoxvirinae	Crocodylidpoxvirus	Poxviridae	Nile crocodilepox virus	DQ356948	NC_008030	Nile crocodilepox virus, complete genome.	vertebrates	eukaryotes
Group I: dsDNA viruses	Unassigned	Poxviridae	Chordopoxvirinae	Leporipoxvirus	Poxviridae	Myxoma virus	AF170726	NC_001132	Myxoma virus strain Lausanne, complete genome.	vertebrates	eukaryotes
Group I: dsDNA viruses	Unassigned	Poxviridae	Chordopoxvirinae	Leporipoxvirus	Poxviridae	Rabbit fibroma virus	AF170722	NC_001266	Rabbit fibroma virus, complete genome.	vertebrates	eukaryotes
Group I: dsDNA viruses	Unassigned	Poxviridae	Chordopoxvirinae	Molluscipoxvirus	Poxviridae	Molluscum contagiosum virus	U60315	NC_001731	Molluscum contagiosum virus subtype 1, complete genome.	vertebrates	eukaryotes
Group I: dsDNA viruses	Unassigned	Poxviridae	Chordopoxvirinae	Orthopoxvirus	Poxviridae	Camelpox virus	AF438165	NC_003391	Camelpox virus M-96 from Kazakhstan, complete genome.	vertebrates	eukaryotes
Group I: dsDNA viruses	Unassigned	Poxviridae	Chordopoxvirinae	Orthopoxvirus	Poxviridae	Cowpox virus	AF482758	NC_003663	Cowpox virus strain Brighton Red, complete genome.	vertebrates	eukaryotes
Group I: dsDNA viruses	Unassigned	Poxviridae	Chordopoxvirinae	Orthopoxvirus	Poxviridae	Ectromelia virus	AF012825	NC_004105	Ectromelia virus strain Moscow, complete genome.	vertebrates	eukaryotes
Group I: dsDNA viruses	Unassigned	Poxviridae	Chordopoxvirinae	Orthopoxvirus	Poxviridae	Monkeypox virus	AF380138	NC_003310	Monkeypox virus strain Zaire-96-I-16, complete genome.	vertebrates	eukaryotes
Group I: dsDNA viruses	Unassigned	Poxviridae	Chordopoxvirinae	Orthopoxvirus	Poxviridae	Raccoonpox virus	KP143769	NC_027213	Raccoonpox virus, complete genome.	vertebrates	eukaryotes
Group I: dsDNA viruses	Unassigned	Poxviridae	Chordopoxvirinae	Orthopoxvirus	Poxviridae	Skunkpox virus	KU749310	NC_031038	Skunkpox virus strain WA, complete genome.	vertebrates	eukaryotes
Group I: dsDNA viruses	Unassigned	Poxviridae	Chordopoxvirinae	Orthopoxvirus	Poxviridae	Taterapox virus	DQ437594	NC_008291	Taterapox virus strain Dahomey 1968, complete genome.	vertebrates	eukaryotes
Group I: dsDNA viruses	Unassigned	Poxviridae	Chordopoxvirinae	Orthopoxvirus	Poxviridae	Vaccinia virus	AY243312	NC_006998	Vaccinia virus WR, complete genome.	vertebrates	eukaryotes
Group I: dsDNA viruses	Unassigned	Poxviridae	Chordopoxvirinae	Orthopoxvirus	Poxviridae	Variola virus	X69198	NC_001611	Variola virus DNA complete genome.	vertebrates	eukaryotes
Group I: dsDNA viruses	Unassigned	Poxviridae	Chordopoxvirinae	Orthopoxvirus	Poxviridae	Volepox virus	KU749311	NC_031033	Volepox virus strain CA, complete genome.	vertebrates	eukaryotes
Group I: dsDNA viruses	Unassigned	Poxviridae	Chordopoxvirinae	Orthopoxvirus	Poxviridae	Yoka poxvirus	HQ849551	NC_015960	Yoka poxvirus strain DakArB 4268, complete genome.	vertebrates	eukaryotes
Group I: dsDNA viruses	Unassigned	Poxviridae	Chordopoxvirinae	Parapoxvirus	Poxviridae	Bovine papular stomatitis virus	AY386265	NC_005337	Bovine papular stomatitis virus strain BV-AR02, complete genome.	vertebrates	eukaryotes
Group I: dsDNA viruses	Unassigned	Poxviridae	Chordopoxvirinae	Parapoxvirus	Poxviridae	Orf virus	AY386264	NC_005336	Orf virus strain OV-SA00, complete genome.	vertebrates	eukaryotes
Group I: dsDNA viruses	Unassigned	Poxviridae	Chordopoxvirinae	Parapoxvirus	Poxviridae	Parapoxvirus of red deer in New Zealand	KM502564	NC_025963	Parapoxvirus red deer/HL953 strain HL953, complete genome.	vertebrates	eukaryotes
Group I: dsDNA viruses	Unassigned	Poxviridae	Chordopoxvirinae	Parapoxvirus	Poxviridae	Pseudocowpox virus	GQ329670	NC_013804	Pseudocowpox virus strain VR634, complete genome.	vertebrates	eukaryotes
Group I: dsDNA viruses	Unassigned	Poxviridae	Chordopoxvirinae	Suipoxvirus	Poxviridae	Swinepox virus	AF410153	NC_003389	Swinepox virus isolate 17077-99, complete genome.	vertebrates	eukaryotes
Group I: dsDNA viruses	Unassigned	Poxviridae	Chordopoxvirinae	Unassigned	Poxviridae	BeAn 58058 virus	KY094066	NC_032111	BeAn 58058 virus, complete genome.	vertebrates	eukaryotes
Group I: dsDNA viruses	Unassigned	Poxviridae	Chordopoxvirinae	Unassigned	Poxviridae	Pteropox virus	KU980965	NC_030656	Pteropox virus strain Australia, complete genome.	vertebrates	eukaryotes
Group I: dsDNA viruses	Unassigned	Poxviridae	Chordopoxvirinae	Unassigned	Poxviridae	Squirrelpox virus	HE601899	NC_022563	Squirrel poxvirus strain Red squirrel UK complete genome.	vertebrates	eukaryotes
Group I: dsDNA viruses	Unassigned	Poxviridae	Chordopoxvirinae	Yatapoxvirus	Poxviridae	Tanapox virus (Yaba-like disease virus)	AJ293568	NC_002642	Yaba-like disease virus (YLDV), complete genome.	vertebrates	eukaryotes
Group I: dsDNA viruses	Unassigned	Poxviridae	Chordopoxvirinae	Yatapoxvirus	Poxviridae	Yaba monkey tumor virus	AY386371	NC_005179	Yaba monkey tumor virus, complete genome.	vertebrates	eukaryotes
Group I: dsDNA viruses	Unassigned	Poxviridae	Entomopoxvirinae	Alphaentomopoxvirus	Poxviridae	Anomala cuprea entomopoxvirus	AP013055	NC_023426	Anomala cuprea entomopoxvirus DNA, complete genome, strain: CV6M.	invertebrates	eukaryotes
Group I: dsDNA viruses	Unassigned	Poxviridae	Entomopoxvirinae	Betaentomopoxvirus	Poxviridae	Adoxophyes honmai entomopoxvirus	HF679131	NC_021247	Adoxophyes honmai enomopoxvirus 'L', complete genome.	invertebrates	eukaryotes
Group I: dsDNA viruses	Unassigned	Poxviridae	Entomopoxvirinae	Betaentomopoxvirus	Poxviridae	Amsacta moorei entomopoxvirus	AF250284	NC_002520	Amsacta moorei entomopoxvirus, complete genome.	invertebrates	eukaryotes
Group I: dsDNA viruses	Unassigned	Poxviridae	Entomopoxvirinae	Betaentomopoxvirus	Poxviridae	Choristoneura biennis entomopoxvirus	HF679132	NC_021248	Choristoneura biennis entomopoxvirus 'L', complete genome.	invertebrates	eukaryotes
Group I: dsDNA viruses	Unassigned	Poxviridae	Entomopoxvirinae	Betaentomopoxvirus	Poxviridae	Choristoneura rosaceana entomopoxvirus	HF679133	NC_021249	Choristoneura rosaceana entomopoxvirus 'L', complete genome.	invertebrates	eukaryotes
Group I: dsDNA viruses	Unassigned	Poxviridae	Entomopoxvirinae	Betaentomopoxvirus	Poxviridae	Mythimna separata entomopoxvirus	HF679134	NC_021246	Mythimna separata entomopoxvirus 'L', complete genome.	invertebrates	eukaryotes
Group I: dsDNA viruses	Unassigned	Poxviridae	Entomopoxvirinae	Unassigned	Poxviridae	Melanoplus sanguinipes entomopoxvirus 'O'	AF063866	NC_001993	Melanoplus sanguinipes entomopoxvirus, complete genome.	invertebrates	eukaryotes
Group I: dsDNA viruses	Unassigned	Poxviridae		Unassigned	Poxviridae	Cotia virus SPAn232	HQ647181	NC_016924	Cotia virus SPAn232, complete genome.	vertebrates	eukaryotes
Group I: dsDNA viruses	Unassigned	Poxviridae		Unassigned	Poxviridae	Salmon gill poxvirus	KT159937	NC_027707	Salmon gill poxvirus, complete genome.	vertebrates	eukaryotes
Group I: dsDNA viruses	Unassigned	Lavidaviridae		Mavirus	Lavidaviridae	Cafeteriavirus-dependent mavirus	HQ712116	NC_015230	Maverick-related virus strain Spezl, complete genome.	virus	virus
Group I: dsDNA viruses	Unassigned	Lavidaviridae		Sputnikvirus	Lavidaviridae	Mimivirus-dependent virus Sputnik	EU606015	NC_011132	Sputnik virophage, complete genome.	virus	virus
Group I: dsDNA viruses	Unassigned	Lavidaviridae		Sputnikvirus	Lavidaviridae	Mimivirus-dependent virus Zamilon	HG531932	NC_022990	Zamilon virophage complete genome.	virus	virus
Group II: ssDNA viruses	Unassigned	Pleolipoviridae		Alphapleolipovirus	Pleolipoviridae	Haloarcula virus HHPV1	GU321093	NC_013758	Haloarcula hispanica pleomorphic virus 1, complete genome	archaea	archaea
Group II: ssDNA viruses	Unassigned	Pleolipoviridae		Alphapleolipovirus	Pleolipoviridae	Haloarcula virus HHPV2	KF056323	NC_023592	Haloarcula hispanica pleomorphic virus 2, complete genome	archaea	archaea
Group II: ssDNA viruses	Unassigned	Pleolipoviridae		Alphapleolipovirus	Pleolipoviridae	Halorubrum virus HRPV1	FJ685651	NC_012558	Halorubrum pleomorphic virus 1, complete genome	archaea	archaea
Group II: ssDNA viruses	Unassigned	Pleolipoviridae		Alphapleolipovirus	Pleolipoviridae	Halorubrum virus HRPV2	JN882264	NC_017087	Halorubrum pleomorphic virus 2, complete genome	archaea	archaea
Group II: ssDNA viruses	Unassigned	Pleolipoviridae		Alphapleolipovirus	Pleolipoviridae	Halorubrum virus HRPV6	JN882266	NC_017089	Halorubrum pleomorphic virus 6, complete genome	archaea	archaea
Group II: ssDNA viruses	Unassigned	Pleolipoviridae		Betapleolipovirus	Pleolipoviridae	Halogeometricum virus HGPV1	JN882267	NC_017090	Halogeometricum pleomorphic virus 1, complete genome	archaea	archaea
Group II: ssDNA viruses	Unassigned	Pleolipoviridae		Betapleolipovirus	Pleolipoviridae	Halorubrum virus HRPV3	JN882265	NC_017088	Halorubrum pleomorphic virus 3, complete genome	archaea	archaea
Group II: ssDNA viruses	Unassigned	Pleolipoviridae		Gammapleolipovirus	Pleolipoviridae	Haloarcula virus His2	AF191797	NC_007918	His2 virus, complete genome	archaea	archaea
Group II: ssDNA viruses	Unassigned	Spiraviridae		Alphaspiravirus	Spiraviridae	Aeropyrum coil-shaped virus	HE681887		Aeropyrum coil-shaped virus complete genome	archaea	archaea
Group II: ssDNA viruses	Unassigned	Inoviridae		Fibrovirus	Inoviridae	Vibrio virus fs1	D89074	NC_004306	Vibrio phage fs1 DNA, complete genome	bacteria	bacteria
Group II: ssDNA viruses	Unassigned	Inoviridae		Fibrovirus	Inoviridae	Vibrio virus VGJ	AY242528	NC_004736	Vibrio cholerae phage VGJphi, complete genome	bacteria	bacteria
Group II: ssDNA viruses	Unassigned	Inoviridae		Habenivirus	Inoviridae	Ralstonia virus RS603	AB937974	NC_025454	Ralstonia phage RS603 DNA, complete genome	bacteria	bacteria
Group II: ssDNA viruses	Unassigned	Inoviridae		Habenivirus	Inoviridae	Ralstonia virus RSM1	AB259123	NC_008574	Ralstonia phage RSM1 DNA, complete genome	bacteria	bacteria
Group II: ssDNA viruses	Unassigned	Inoviridae		Habenivirus	Inoviridae	Ralstonia virus RSM3	AB434711	NC_011399	Ralstonia phage RSM3 DNA, complete genome	bacteria	bacteria
Group II: ssDNA viruses	Unassigned	Inoviridae		Inovirus	Inoviridae	Escherichia virus M13	V00604	NC_003287	Phage M13 genome	bacteria	bacteria
Group II: ssDNA viruses	Unassigned	Inoviridae		Lineavirus	Inoviridae	Escherichia virus I22	X14336	NC_001332	Filamentous Bacteriophage I2-2 genome	bacteria	bacteria
Group II: ssDNA viruses	Unassigned	Inoviridae		Lineavirus	Inoviridae	Salmonella virus IKe	X02139	NC_002014	Bacteriophage IKe genome	bacteria	bacteria
Group II: ssDNA viruses	Unassigned	Inoviridae		Plectrovirus	Inoviridae	Acholeplasma virus MV-L51	X58839	NC_001341	Acholeplasma virus MV-L1 DNA for complete circular genome	bacteria	bacteria
Group II: ssDNA viruses	Unassigned	Inoviridae		Saetivirus	Inoviridae	Vibrio virus fs2	AB002632	NC_001956	Vibrio phage fs2 DNA, complete genome	bacteria	bacteria
Group II: ssDNA viruses	Unassigned	Inoviridae		Saetivirus	Inoviridae	Vibrio virus VFJ	KC357596	NC_021562	Vibrio phage VFJ, complete genome	bacteria	bacteria
Group II: ssDNA viruses	Unassigned	Inoviridae		Unassigned	Inoviridae	Escherichia virus If1	U02303	NC_001954	Bacteriophage If1, complete genome	bacteria	bacteria
Group II: ssDNA viruses	Unassigned	Inoviridae		Unassigned	Inoviridae	Pseudomonas virus Pf1	X52107	NC_001331	Bacteriophage Pf1 5 and 8 genes for ssDNA binding protein and major coat protein	bacteria	bacteria
Group II: ssDNA viruses	Unassigned	Inoviridae		Unassigned	Inoviridae	Pseudomonas virus Pf3	M11912	NC_001418	Bacteriophage Pf3 from Pseudomonas aeruginosa (Nijmegen strain), complete genome	bacteria	bacteria
Group II: ssDNA viruses	Unassigned	Inoviridae		Unassigned	Inoviridae	Ralstonia virus PE226	HM064452	NC_015297	Ralstonia phage PE226, complete genome	bacteria	bacteria
Group II: ssDNA viruses	Unassigned	Inoviridae		Unassigned	Inoviridae	Ralstonia virus RSS1	AB259124	NC_008575	Ralstonia phage RSS1 DNA, complete genome	bacteria	bacteria
Group II: ssDNA viruses	Unassigned	Inoviridae		Unassigned	Inoviridae	Spiroplasma virus SVTS2	AF133242	NC_001270	Spiroplasma phage SVTS2, complete genome	bacteria	bacteria
Group II: ssDNA viruses	Unassigned	Inoviridae		Unassigned	Inoviridae	Stenotrophomonas virus PSH1	EF489910	NC_010429	Stenotrophomonas phage PSH1, complete sequence	bacteria	bacteria
Group II: ssDNA viruses	Unassigned	Inoviridae		Unassigned	Inoviridae	Stenotrophomonas virus SMA6	HG315669		Stenotrophomonas phage phiSMA6 proviral complete genome	bacteria	bacteria
Group II: ssDNA viruses	Unassigned	Inoviridae		Unassigned	Inoviridae	Stenotrophomonas virus SMA7	HG007973	NC_021569	Stenotrophomonas phage phiSMA7 proviral complete genome	bacteria	bacteria
Group II: ssDNA viruses	Unassigned	Inoviridae		Unassigned	Inoviridae	Stenotrophomonas virus SMA9	AM040673	NC_007189	Phage phiSMA9 viral zot gene, rstA gene (partial), and ORF1-5	bacteria	bacteria
Group II: ssDNA viruses	Unassigned	Inoviridae		Unassigned	Inoviridae	Vibrio virus CTXphi	HQ224500	NC_015209	Vibrio phage CTX, complete sequence	bacteria	bacteria
Group II: ssDNA viruses	Unassigned	Inoviridae		Unassigned	Inoviridae	Vibrio virus KSF1	AY714348	NC_006294	Vibrio cholerae phage KSF-1phi, complete genome	bacteria	bacteria
Group II: ssDNA viruses	Unassigned	Inoviridae		Unassigned	Inoviridae	Vibrio virus VCY	JN848801	NC_016162	Vibrio phage VCY-phi, complete genome	bacteria	bacteria
Group II: ssDNA viruses	Unassigned	Inoviridae		Unassigned	Inoviridae	Vibrio virus Vf33	AB012573	NC_005948	Vibrio phage Vf33 DNA, complete genome	bacteria	bacteria
Group II: ssDNA viruses	Unassigned	Inoviridae		Unassigned	Inoviridae	Vibrio virus VfO3K6	AB043678	NC_002362	Vibrio phage VfO3K6 DNA, complete genome	bacteria	bacteria
Group II: ssDNA viruses	Unassigned	Inoviridae		Unassigned	Inoviridae	Xanthomonas virus Cf1c	M57538	NC_001396	Xanthomonas phage Cf1c unknown gene	bacteria	bacteria
Group II: ssDNA viruses	Unassigned	Inoviridae		Vespertiliovirus	Inoviridae	Spiroplasma virus C74	U28974	NC_003793	Spiroplasma phage 1-C74, complete genome	bacteria	bacteria
Group II: ssDNA viruses	Unassigned	Inoviridae		Vespertiliovirus	Inoviridae	Spiroplasma virus R8A2B	X51344	NC_001365	Spiroplasma phage 1-R8A2B complete genome	bacteria	bacteria
Group II: ssDNA viruses	Unassigned	Inoviridae		Vespertiliovirus	Inoviridae	Spiroplasma virus SkV1CR23x	EF506570	NC_009987	Spiroplasma kunkelii virus SkV1_CR2-3x, complete genome	bacteria	bacteria
Group II: ssDNA viruses	Unassigned	Microviridae	Bullavirinae	Alpha3microvirus	Microviridae	Escherichia virus alpha3	X60322	NC_001330	Coliphage alpha3 complete genome	bacteria	bacteria
Group II: ssDNA viruses	Unassigned	Microviridae	Bullavirinae	Alpha3microvirus	Microviridae	Escherichia virus ID21	DQ079870		Coliphage ID21, complete genome	bacteria	bacteria
Group II: ssDNA viruses	Unassigned	Microviridae	Bullavirinae	Alpha3microvirus	Microviridae	Escherichia virus ID32	DQ079871		Coliphage ID32, complete genome	bacteria	bacteria
Group II: ssDNA viruses	Unassigned	Microviridae	Bullavirinae	Alpha3microvirus	Microviridae	Escherichia virus ID62	DQ079876		Coliphage ID62, complete genome	bacteria	bacteria
Group II: ssDNA viruses	Unassigned	Microviridae	Bullavirinae	Alpha3microvirus	Microviridae	Escherichia virus NC28	DQ079875		Coliphage NC28, complete genome	bacteria	bacteria
Group II: ssDNA viruses	Unassigned	Microviridae	Bullavirinae	Alpha3microvirus	Microviridae	Escherichia virus NC29	DQ079879		Coliphage NC29, complete genome	bacteria	bacteria
Group II: ssDNA viruses	Unassigned	Microviridae	Bullavirinae	Alpha3microvirus	Microviridae	Escherichia virus NC35	DQ079872		Coliphage NC35, complete genome	bacteria	bacteria
Group II: ssDNA viruses	Unassigned	Microviridae	Bullavirinae	Alpha3microvirus	Microviridae	Escherichia virus phiK	X60323	NC_001730	Bacteriophage phiK complete genome	bacteria	bacteria
Group II: ssDNA viruses	Unassigned	Microviridae	Bullavirinae	Alpha3microvirus	Microviridae	Escherichia virus St1	GQ149088	NC_012868	Enterobacteria phage St-1, complete genome	bacteria	bacteria
Group II: ssDNA viruses	Unassigned	Microviridae	Bullavirinae	Alpha3microvirus	Microviridae	Escherichia virus WA45	DQ079874		Coliphage WA45, complete genome	bacteria	bacteria
Group II: ssDNA viruses	Unassigned	Microviridae	Bullavirinae	G4microvirus	Microviridae	Escherichia virus G4	V00657	NC_001420	Genome of phage G4 (coliphage)	bacteria	bacteria
Group II: ssDNA viruses	Unassigned	Microviridae	Bullavirinae	G4microvirus	Microviridae	Escherichia virus ID52	DQ079877		Coliphage ID52, complete genome	bacteria	bacteria
Group II: ssDNA viruses	Unassigned	Microviridae	Bullavirinae	G4microvirus	Microviridae	Escherichia virus Talmos	DQ079869	NC_007817	Enterobacteria phage ID2 Moscow/ID/2001, complete genome	bacteria	bacteria
Group II: ssDNA viruses	Unassigned	Microviridae	Bullavirinae	Phix174microvirus	Microviridae	Escherichia virus phiX174	J02482	NC_001422	Coliphage phi-X174, complete genome	bacteria	bacteria
Group II: ssDNA viruses	Unassigned	Microviridae	Gokushovirinae	Bdellomicrovirus	Microviridae	Bdellovibrio virus MH2K	AF306496	NC_002643	Phage phiMH2K, complete genome	bacteria	bacteria
Group II: ssDNA viruses	Unassigned	Microviridae	Gokushovirinae	Chlamydiamicrovirus	Microviridae	Chlamydia virus Chp1	D00624	NC_001741	Chlamydia phage Chp1 DNA, complete genome	bacteria	bacteria
Group II: ssDNA viruses	Unassigned	Microviridae	Gokushovirinae	Chlamydiamicrovirus	Microviridae	Chlamydia virus Chp2	AJ270057	NC_002194	Chlamydia phage 2 DNA, complete genome	bacteria	bacteria
Group II: ssDNA viruses	Unassigned	Microviridae	Gokushovirinae	Chlamydiamicrovirus	Microviridae	Chlamydia virus CPAR39	AE002163	NC_002180	Chlamydia phage phiCPAR39, complete sequence	bacteria	bacteria
Group II: ssDNA viruses	Unassigned	Microviridae	Gokushovirinae	Chlamydiamicrovirus	Microviridae	Chlamydia virus CPG1	U41758	NC_001998	Chlamydia phage PhiCPG1 complete genome	bacteria	bacteria
Group II: ssDNA viruses	Unassigned	Microviridae	Gokushovirinae	Spiromicrovirus	Microviridae	Spiroplasma virus SpV4	M17988	NC_003438	Spiroplasma phage 4 replicative form, complete genome	bacteria	bacteria
Group II: ssDNA viruses	Unassigned	Anelloviridae		Alphatorquevirus	Anelloviridae	Simian torque teno virus 30	KP296857	NC_026663	Simian torque teno virus 30 isolate VWP00522.2, complete genome.	vertebrates	eukaryotes
Group II: ssDNA viruses	Unassigned	Anelloviridae		Alphatorquevirus	Anelloviridae	Simian torque teno virus 31	KP296853	NC_026662	Simian torque teno virus 31 isolate VGA00123.3, complete genome.	vertebrates	eukaryotes
Group II: ssDNA viruses	Unassigned	Anelloviridae		Alphatorquevirus	Anelloviridae	Simian torque teno virus 32	KP296854	NC_026664	Simian torque teno virus 32 isolate VGA00154.2, complete genome.	vertebrates	eukaryotes
Group II: ssDNA viruses	Unassigned	Anelloviridae		Alphatorquevirus	Anelloviridae	Simian torque teno virus 33	KP296855	NC_026764	Simian torque teno virus 33 isolate VWP00522.11, complete genome.	vertebrates	eukaryotes
Group II: ssDNA viruses	Unassigned	Anelloviridae		Alphatorquevirus	Anelloviridae	Simian torque teno virus 34	KP296856	NC_026765	Simian torque teno virus 34 isolate VGA00120.1, complete genome.	vertebrates	eukaryotes
Group II: ssDNA viruses	Unassigned	Anelloviridae		Alphatorquevirus	Anelloviridae	Torque teno virus 1	AB041007	NC_002076	TT virus genotype 1 orf2/5, orf2/4, orf1 genes for VP1, VP2, VP3, complete cds.	vertebrates	eukaryotes
Group II: ssDNA viruses	Unassigned	Anelloviridae		Alphatorquevirus	Anelloviridae	Torque teno virus 10	AB064607	NC_014076	Torque teno virus 10 DNA, complete genome, isolate: JT34F.	vertebrates	eukaryotes
Group II: ssDNA viruses	Unassigned	Anelloviridae		Alphatorquevirus	Anelloviridae	Torque teno virus 11	AF345524		Torque teno virus 11 isolate TCHN-D1 Orf2 and Orf1 genes, complete cds.	vertebrates	eukaryotes
Group II: ssDNA viruses	Unassigned	Anelloviridae		Alphatorquevirus	Anelloviridae	Torque teno virus 12	AB064605	NC_014075	Torque teno virus 12 DNA, complete genome, isolate: CT44F.	vertebrates	eukaryotes
Group II: ssDNA viruses	Unassigned	Anelloviridae		Alphatorquevirus	Anelloviridae	Torque teno virus 13	AF345526		Torque teno virus 13 isolate TCHN-A Orf2 and Orf1 genes, complete cds.	vertebrates	eukaryotes
Group II: ssDNA viruses	Unassigned	Anelloviridae		Alphatorquevirus	Anelloviridae	Torque teno virus 14	AB037926	NC_014077	Torque teno virus 14 DNA, complete genome, isolate: s-TTV CH65-1.	vertebrates	eukaryotes
Group II: ssDNA viruses	Unassigned	Anelloviridae		Alphatorquevirus	Anelloviridae	Torque teno virus 15	AB028668	NC_014096	Torque teno virus 15 DNA, complete genome, isolate: TJN01.	vertebrates	eukaryotes
Group II: ssDNA viruses	Unassigned	Anelloviridae		Alphatorquevirus	Anelloviridae	Torque teno virus 16	AB017613	NC_014091	Torque teno virus 16 DNA, complete genome, isolate: TUS01.	vertebrates	eukaryotes
Group II: ssDNA viruses	Unassigned	Anelloviridae		Alphatorquevirus	Anelloviridae	Torque teno virus 17	AX025830		Sequence 187 from Patent WO0028039.	vertebrates	eukaryotes
Group II: ssDNA viruses	Unassigned	Anelloviridae		Alphatorquevirus	Anelloviridae	Torque teno virus 18	AX025718		Sequence 75 from Patent WO0028039.	vertebrates	eukaryotes
Group II: ssDNA viruses	Unassigned	Anelloviridae		Alphatorquevirus	Anelloviridae	Torque teno virus 19	AB025946	NC_014078	Torque teno virus 19 DNA, complete genome, isolate: TTV SANBAN.	vertebrates	eukaryotes
Group II: ssDNA viruses	Unassigned	Anelloviridae		Alphatorquevirus	Anelloviridae	Torque teno virus 2	AB049608	NC_014480	Torque teno virus 2 ORF2, ORF1 genes, complete cds, isolate: s-TTV CH71.	vertebrates	eukaryotes
Group II: ssDNA viruses	Unassigned	Anelloviridae		Alphatorquevirus	Anelloviridae	Torque teno virus 20	AB060594		Torque teno virus 20 ORF4, ORF3, ORF2, ORF1 genes, complete cds, clone: SAa-10.	vertebrates	eukaryotes
Group II: ssDNA viruses	Unassigned	Anelloviridae		Alphatorquevirus	Anelloviridae	Torque teno virus 21	AF348409		Torque teno virus 21 isolate TCHN-B ORF2 and ORF1 genes, complete cds.	vertebrates	eukaryotes
Group II: ssDNA viruses	Unassigned	Anelloviridae		Alphatorquevirus	Anelloviridae	Torque teno virus 22	AX174942		Sequence 1 from Patent WO0142299.	vertebrates	eukaryotes
Group II: ssDNA viruses	Unassigned	Anelloviridae		Alphatorquevirus	Anelloviridae	Torque teno virus 23	AB049607		Torque teno virus 23 ORF2, ORF1 genes, complete cds, isolate: s-TTV CH65-2.	vertebrates	eukaryotes
Group II: ssDNA viruses	Unassigned	Anelloviridae		Alphatorquevirus	Anelloviridae	Torque teno virus 24	AB060597		Torque teno virus 24 ORF4, ORF3, ORF2, ORF1 genes, complete cds, clone: SAa-01.	vertebrates	eukaryotes
Group II: ssDNA viruses	Unassigned	Anelloviridae		Alphatorquevirus	Anelloviridae	Torque teno virus 25	AB041959	NC_014083	Torque teno virus 25 DNA, complete genome, isolate: Mf-TTV9.	vertebrates	eukaryotes
Group II: ssDNA viruses	Unassigned	Anelloviridae		Alphatorquevirus	Anelloviridae	Torque teno virus 26	AB041958	NC_014079	Torque teno virus 26 DNA, complete genome, isolate: Mf-TTV3.	vertebrates	eukaryotes
Group II: ssDNA viruses	Unassigned	Anelloviridae		Alphatorquevirus	Anelloviridae	Torque teno virus 27	AB064595	NC_014074	Torque teno virus 27 DNA, complete genome, isolate: CT23F.	vertebrates	eukaryotes
Group II: ssDNA viruses	Unassigned	Anelloviridae		Alphatorquevirus	Anelloviridae	Torque teno virus 28	AB064598	NC_014073	Torque teno virus 28 DNA, complete genome, isolate: CT43F.	vertebrates	eukaryotes
Group II: ssDNA viruses	Unassigned	Anelloviridae		Alphatorquevirus	Anelloviridae	Torque teno virus 29	AB038621		Torque teno virus 29 ORF2, ORF1, ORF3 genes, complete cds, isolate: TTVyon-KC009.	vertebrates	eukaryotes
Group II: ssDNA viruses	Unassigned	Anelloviridae		Alphatorquevirus	Anelloviridae	Torque teno virus 3	AY666122	NC_014081	Torque teno virus 3 strain HEL32, complete genome.	vertebrates	eukaryotes
Group II: ssDNA viruses	Unassigned	Anelloviridae		Alphatorquevirus	Anelloviridae	Torque teno virus 4	AB041957	NC_014069	Torque teno virus 4 DNA, complete genome, isolate: Pt-TTV6.	vertebrates	eukaryotes
Group II: ssDNA viruses	Unassigned	Anelloviridae		Alphatorquevirus	Anelloviridae	Torque teno virus 5	AF345523		Torque teno virus 5 isolate TCHN-C1 Orf2 and Orf1 genes, complete cds.	vertebrates	eukaryotes
Group II: ssDNA viruses	Unassigned	Anelloviridae		Alphatorquevirus	Anelloviridae	Torque teno virus 6	AF435014	NC_014094	Torque teno virus 6 isolate KAV, complete genome.	vertebrates	eukaryotes
Group II: ssDNA viruses	Unassigned	Anelloviridae		Alphatorquevirus	Anelloviridae	Torque teno virus 7	AF261761	NC_014080	Torque teno virus 7 isolate PMV, complete genome.	vertebrates	eukaryotes
Group II: ssDNA viruses	Unassigned	Anelloviridae		Alphatorquevirus	Anelloviridae	Torque teno virus 8	AB054647	NC_014084	Torque teno virus 8 DNA, complete genome, genotype 22.	vertebrates	eukaryotes
Group II: ssDNA viruses	Unassigned	Anelloviridae		Alphatorquevirus	Anelloviridae	Torque teno virus 9	DQ187006		Torque teno virus 9 clone BM1C-18 ORF2 (ORF2) gene, complete cds; and nonfunctional ORF1 (ORF1) gene, complete sequence.	vertebrates	eukaryotes
Group II: ssDNA viruses	Unassigned	Anelloviridae		Betatorquevirus	Anelloviridae	Torque teno mini virus 1	AB026931	NC_014097	Torque teno mini virus 1 DNA, complete genome, isolate: TLMV-CBD279.	vertebrates	eukaryotes
Group II: ssDNA viruses	Unassigned	Anelloviridae		Betatorquevirus	Anelloviridae	Torque teno mini virus 10	EF538880		TTV-like mini virus isolate LIL-y1 ORF2, ORF1, ORF3, and ORF4 genes, complete cds.	vertebrates	eukaryotes
Group II: ssDNA viruses	Unassigned	Anelloviridae		Betatorquevirus	Anelloviridae	Torque teno mini virus 11	EF538881		TTV-like mini virus isolate LIL-y2 ORF2, ORF1, and ORF3 genes, complete cds.	vertebrates	eukaryotes
Group II: ssDNA viruses	Unassigned	Anelloviridae		Betatorquevirus	Anelloviridae	Torque teno mini virus 12	EF538882		TTV-like mini virus isolate LIL-y3 ORF2, ORF1, ORF3, and ORF4 genes, complete cds.	vertebrates	eukaryotes
Group II: ssDNA viruses	Unassigned	Anelloviridae		Betatorquevirus	Anelloviridae	Torque teno mini virus 18	KU041847	NC_030297	Torque teno mini virus 18 isolate 222, complete genome.	vertebrates	eukaryotes
Group II: ssDNA viruses	Unassigned	Anelloviridae		Betatorquevirus	Anelloviridae	Torque teno mini virus 2	AB038629	NC_014086	Torque teno mini virus 2 DNA, complete genome, isolate: TLMV-NLC023.	vertebrates	eukaryotes
Group II: ssDNA viruses	Unassigned	Anelloviridae		Betatorquevirus	Anelloviridae	Torque teno mini virus 3	AB038630	NC_014088	Torque teno mini virus 3 DNA, complete genome, isolate: TLMV-NLC026.	vertebrates	eukaryotes
Group II: ssDNA viruses	Unassigned	Anelloviridae		Betatorquevirus	Anelloviridae	Torque teno mini virus 4	AB041963	NC_014090	Torque teno mini virus 4 DNA, complete genome, isolate: Pt-TTV8-II.	vertebrates	eukaryotes
Group II: ssDNA viruses	Unassigned	Anelloviridae		Betatorquevirus	Anelloviridae	Torque teno mini virus 5	AB041962	NC_014089	Torque teno mini virus 5 DNA, complete genome, isolate: TGP96.	vertebrates	eukaryotes
Group II: ssDNA viruses	Unassigned	Anelloviridae		Betatorquevirus	Anelloviridae	Torque teno mini virus 6	AB026929	NC_014095	Torque teno mini virus 6 DNA, complete genome, isolate: TLMV-CBD203.	vertebrates	eukaryotes
Group II: ssDNA viruses	Unassigned	Anelloviridae		Betatorquevirus	Anelloviridae	Torque teno mini virus 7	AB038627	NC_014082	Torque teno mini virus 7 DNA, complete genome, isolate: TLMV-CLC156.	vertebrates	eukaryotes
Group II: ssDNA viruses	Unassigned	Anelloviridae		Betatorquevirus	Anelloviridae	Torque teno mini virus 8	AF291073	NC_014068	Torque teno mini virus 8 isolate PB4TL, complete genome.	vertebrates	eukaryotes
Group II: ssDNA viruses	Unassigned	Anelloviridae		Betatorquevirus	Anelloviridae	Torque teno mini virus 9	AB038625	NC_002195	TTV-like mini virus complete genome, isolate:TLMV-CLC062.	vertebrates	eukaryotes
Group II: ssDNA viruses	Unassigned	Anelloviridae		Betatorquevirus	Anelloviridae	Torque teno mini virus ALA22	KM259873	NC_025726	Torque teno mini virus ALA22, complete genome.	vertebrates	eukaryotes
Group II: ssDNA viruses	Unassigned	Anelloviridae		Betatorquevirus	Anelloviridae	Torque teno mini virus ALH8	KM259874	NC_025727	Torque teno mini virus ALH8, complete genome.	vertebrates	eukaryotes
Group II: ssDNA viruses	Unassigned	Anelloviridae		Deltatorquevirus	Anelloviridae	Torque teno tupaia virus	AB057358		Torque teno tupaia virus ORF3, ORF2, ORF1 genes for hypothetical proteins, complete cds, isolate: Tbc-TTV14.	vertebrates	eukaryotes
Group II: ssDNA viruses	Unassigned	Anelloviridae		Epsilontorquevirus	Anelloviridae	Torque teno tamarin virus	AB041960	NC_014085	Torque teno tamarin virus DNA, complete genome, isolate: So-TTV2.	vertebrates	eukaryotes
Group II: ssDNA viruses	Unassigned	Anelloviridae		Etatorquevirus	Anelloviridae	Torque teno felis virus	AB076003	NC_014072	Torque teno felis virus ORF3, ORF2, ORF1 genes, complete cds, isolate: Fc-TTV4.	vertebrates	eukaryotes
Group II: ssDNA viruses	Unassigned	Anelloviridae		Etatorquevirus	Anelloviridae	Torque teno felis virus 2 (Anellovirus PRA1)	EF538877		Anellovirus PRA1 isolate PRA1 ORF2, ORF1, and ORF3 genes, complete cds.	vertebrates	eukaryotes
Group II: ssDNA viruses	Unassigned	Anelloviridae		Gammatorquevirus	Anelloviridae	Torque teno midi virus 1	AB290917	NC_009225	Torque teno midi virus DNA, complete genome, isolate: MD1-032.	vertebrates	eukaryotes
Group II: ssDNA viruses	Unassigned	Anelloviridae		Gammatorquevirus	Anelloviridae	Torque teno midi virus 10	AB303560		Torque teno midi virus DNA, complete genome, isolate: MDJN14.	vertebrates	eukaryotes
Group II: ssDNA viruses	Unassigned	Anelloviridae		Gammatorquevirus	Anelloviridae	Torque teno midi virus 11	AB303561		Torque teno midi virus DNA, complete genome, isolate: MDJN47.	vertebrates	eukaryotes
Group II: ssDNA viruses	Unassigned	Anelloviridae		Gammatorquevirus	Anelloviridae	Torque teno midi virus 12	AB303562		Torque teno midi virus DNA, complete genome, isolate: MDJN51.	vertebrates	eukaryotes
Group II: ssDNA viruses	Unassigned	Anelloviridae		Gammatorquevirus	Anelloviridae	Torque teno midi virus 13	AB303564		Torque teno midi virus DNA, complete genome, isolate: MDJN69.	vertebrates	eukaryotes
Group II: ssDNA viruses	Unassigned	Anelloviridae		Gammatorquevirus	Anelloviridae	Torque teno midi virus 14	AB303566		Torque teno midi virus DNA, complete genome, isolate: MDJN97.	vertebrates	eukaryotes
Group II: ssDNA viruses	Unassigned	Anelloviridae		Gammatorquevirus	Anelloviridae	Torque teno midi virus 15	AB449062		Torque teno midi virus DNA, complete genome, isolate: Pt-TTMDV210.	vertebrates	eukaryotes
Group II: ssDNA viruses	Unassigned	Anelloviridae		Gammatorquevirus	Anelloviridae	Torque teno midi virus 2	AB290919	NC_014093	Torque teno midi virus 2 DNA, complete genome, isolate: MD2-013.	vertebrates	eukaryotes
Group II: ssDNA viruses	Unassigned	Anelloviridae		Gammatorquevirus	Anelloviridae	Torque teno midi virus 3 (Small anellovirus isolate 2PoSMA)	EF538875		Small anellovirus isolate 2PoSMA ORF2 and ORF1 genes, complete cds.	vertebrates	eukaryotes
Group II: ssDNA viruses	Unassigned	Anelloviridae		Gammatorquevirus	Anelloviridae	Torque teno midi virus 4 (Small anellovirus isolate 6PoSMA)	EF538876		Small anellovirus isolate 6PoSMA ORF2, ORF1, and ORF3 genes, complete cds.	vertebrates	eukaryotes
Group II: ssDNA viruses	Unassigned	Anelloviridae		Gammatorquevirus	Anelloviridae	Torque teno midi virus 5	AB303552		Torque teno midi virus DNA, complete genome, isolate: MDJHem2.	vertebrates	eukaryotes
Group II: ssDNA viruses	Unassigned	Anelloviridae		Gammatorquevirus	Anelloviridae	Torque teno midi virus 6	AB303553		Torque teno midi virus DNA, complete genome, isolate: MDJHem3-1.	vertebrates	eukaryotes
Group II: ssDNA viruses	Unassigned	Anelloviridae		Gammatorquevirus	Anelloviridae	Torque teno midi virus 7	AB303554		Torque teno midi virus DNA, complete genome, isolate: MDJHem3-2.	vertebrates	eukaryotes
Group II: ssDNA viruses	Unassigned	Anelloviridae		Gammatorquevirus	Anelloviridae	Torque teno midi virus 8	AB303558		Torque teno midi virus DNA, complete genome, isolate: MDJN1.	vertebrates	eukaryotes
Group II: ssDNA viruses	Unassigned	Anelloviridae		Gammatorquevirus	Anelloviridae	Torque teno midi virus 9	AB303559		Torque teno midi virus DNA, complete genome, isolate: MDJN2.	vertebrates	eukaryotes
Group II: ssDNA viruses	Unassigned	Anelloviridae		Gyrovirus	Anelloviridae	Avian gyrovirus 2	HM590588	NC_015396	Avian gyrovirus 2, complete genome.	vertebrates	eukaryotes
Group II: ssDNA viruses	Unassigned	Anelloviridae		Gyrovirus	Anelloviridae	Chicken anemia virus	M55918	NC_001427	Chicken anemia virus ORF1 (Cux-1), ORF2 (Cux-1), and ORF3 (Cux-1) genes, complete cds.	vertebrates	eukaryotes
Group II: ssDNA viruses	Unassigned	Anelloviridae		Gyrovirus	Anelloviridae	Gyrovirus 4	JX310702	NC_018401	Gyrovirus 4 strain D137, complete genome.	vertebrates	eukaryotes
Group II: ssDNA viruses	Unassigned	Anelloviridae		Gyrovirus	Anelloviridae	Gyrovirus GyV3	JQ308210	NC_017091	Gyrovirus GyV3, complete genome.	vertebrates	eukaryotes
Group II: ssDNA viruses	Unassigned	Anelloviridae		Gyrovirus	Anelloviridae	Gyrovirus GyV7-SF	KM111536	NC_025215	Gyrovirus GyV7-SF, complete genome.	vertebrates	eukaryotes
Group II: ssDNA viruses	Unassigned	Anelloviridae		Gyrovirus	Anelloviridae	Gyrovirus GyV8	KR137527	NC_027430	Gyrovirus GyV8, complete genome.	vertebrates	eukaryotes
Group II: ssDNA viruses	Unassigned	Anelloviridae		Gyrovirus	Anelloviridae	Gyrovirus Tu243	KF294861	NC_022788	Gyrovirus Tu243, complete genome.	vertebrates	eukaryotes
Group II: ssDNA viruses	Unassigned	Anelloviridae		Gyrovirus	Anelloviridae	Gyrovirus Tu789	KF294862	NC_022789	Gyrovirus Tu789, complete genome.	vertebrates	eukaryotes
Group II: ssDNA viruses	Unassigned	Anelloviridae		Iotatorquevirus	Anelloviridae	Torque teno sus virus 1a	AB076001	NC_014070	Torque teno sus virus 1 ORF3, ORF2, ORF1 genes, complete cds, isolate: Sd-TTV31.	vertebrates	eukaryotes
Group II: ssDNA viruses	Unassigned	Anelloviridae		Iotatorquevirus	Anelloviridae	Torque teno sus virus 1b	AY823990	NC_027059	Torque teno sus virus 1b isolate 1p, complete genome.	vertebrates	eukaryotes
Group II: ssDNA viruses	Unassigned	Anelloviridae		Kappatorquevirus	Anelloviridae	Torque teno sus virus k2	AY823991	NC_014092	Torque teno sus virus k2 isolate 2p, complete genome.	vertebrates	eukaryotes
Group II: ssDNA viruses	Unassigned	Anelloviridae		Kappatorquevirus	Anelloviridae	Torque teno sus virus k2b	JQ406846		Torque teno sus virus k2b isolate 38E23, complete genome.	vertebrates	eukaryotes
Group II: ssDNA viruses	Unassigned	Anelloviridae		Lambdatorquevirus	Anelloviridae	Torque teno zalophus virus 1	FJ459582	NC_012126	California sea lion anellovirus, complete genome.	vertebrates	eukaryotes
Group II: ssDNA viruses	Unassigned	Anelloviridae		Thetatorquevirus	Anelloviridae	Torque teno canis virus	AB076002	NC_014071	Torque teno canis virus ORF3, ORF2, ORF1 genes, complete cds, isolate: Cf-TTV10.	vertebrates	eukaryotes
Group II: ssDNA viruses	Unassigned	Anelloviridae		Unassigned	Anelloviridae	Gorilla anellovirus	KT027939	NC_030650	Gorilla anellovirus isolate GorF ORF2 and ORF1 genes, complete cds; and nonfunctional ORF3 gene, complete sequence.	vertebrates	eukaryotes
Group II: ssDNA viruses	Unassigned	Anelloviridae		Unassigned	Anelloviridae	Rodent Torque teno virus 2	KM668486	NC_025966	Rodent Torque teno virus 2 isolate RN_2_Se15, complete genome.	vertebrates	eukaryotes
Group II: ssDNA viruses	Unassigned	Anelloviridae		Unassigned	Anelloviridae	Seal anellovirus 2	KF373760	NC_024891	Seal anellovirus 2, complete genome.	vertebrates	eukaryotes
Group II: ssDNA viruses	Unassigned	Anelloviridae		Unassigned	Anelloviridae	Seal anellovirus 3	KF373758	NC_024890	Seal anellovirus 3, complete genome.	vertebrates	eukaryotes
Group II: ssDNA viruses	Unassigned	Anelloviridae		Unassigned	Anelloviridae	Seal anellovirus 4	KM262783	NC_026138	Seal anellovirus 4 ORF1 gene, complete cds.	vertebrates	eukaryotes
Group II: ssDNA viruses	Unassigned	Anelloviridae		Unassigned	Anelloviridae	Seal anellovirus TFFN/USA/2006	HQ287751	NC_015212	Seal anellovirus TFFN/USA/2006, complete genome.	vertebrates	eukaryotes
Group II: ssDNA viruses	Unassigned	Anelloviridae		Unassigned	Anelloviridae	Small anellovirus 1	AY622908	NC_007013	Small anellovirus 1, complete genome.	vertebrates	eukaryotes
Group II: ssDNA viruses	Unassigned	Anelloviridae		Unassigned	Anelloviridae	Small anellovirus 2	AY622909	NC_007014	Small anellovirus 2, complete genome.	vertebrates	eukaryotes
Group II: ssDNA viruses	Unassigned	Anelloviridae		Unassigned	Anelloviridae	Torque teno Tadarida brasiliensis virus	KM434181	NC_024908	Torque teno Tadarida brasiliensis virus, complete genome.	vertebrates	eukaryotes
Group II: ssDNA viruses	Unassigned	Anelloviridae		Unassigned	Anelloviridae	Torque teno virus	FR751463	NC_015783	Torque teno virus complete genome, isolate TTV-HD14a (gbDhDi33.32).	vertebrates	eukaryotes
Group II: ssDNA viruses	Unassigned	Anelloviridae		Unassigned	Anelloviridae	TTV-like mini virus	JX134044	NC_020498	TTV-like mini virus isolate TTMV_LY1, complete genome.	vertebrates	eukaryotes
Group II: ssDNA viruses	Unassigned	Anelloviridae		Zetatorquevirus	Anelloviridae	Torque teno douroucouli virus	AB041961	NC_014087	Torque teno douroucouli virus DNA, complete genome, isolate: At-TTV3.	vertebrates	eukaryotes
Group II: ssDNA viruses	Unassigned	Bacilladnaviridae		Diatodnavirus	Bacilladnaviridae	Chaetoceros diatodnavirus 1	AB781089		Chaetoceros setoense DNA virus DNA, complete genome.	algae	eukaryotes
Group II: ssDNA viruses	Unassigned	Bacilladnaviridae		Kieseladnavirus	Bacilladnaviridae	Avon-Heathcote Estuary associated kieseladnavirus	KY405008	NC_033744	Avon-Heathcote estuary associated bacilladnavirus isolate AHEaBavV1, complete genome.	algae	eukaryotes
Group II: ssDNA viruses	Unassigned	Bacilladnaviridae		Protobacilladnavirus	Bacilladnaviridae	Chaetoceros protobacilladnavirus 1	AB193315	NC_007193	Chaetoceros salsugineum DNA virus DNA, complete genome.	algae	eukaryotes
Group II: ssDNA viruses	Unassigned	Bacilladnaviridae		Protobacilladnavirus	Bacilladnaviridae	Chaetoceros protobacilladnavirus 2	AB844272	NC_023441	Chaetoceros sp. DNA virus 7 genes for putative replication-associated protein, hypothetical proteins, complete cds, isolate: Csp07DNAV.	algae	eukaryotes
Group II: ssDNA viruses	Unassigned	Bacilladnaviridae		Protobacilladnavirus	Bacilladnaviridae	Chaetoceros protobacilladnavirus 3	AB553581	NC_015211	Chaetoceros lorenzianus DNA Virus DNA, complete genome.	algae	eukaryotes
Group II: ssDNA viruses	Unassigned	Bacilladnaviridae		Protobacilladnavirus	Bacilladnaviridae	Chaetoceros protobacilladnavirus 4	AB597949	NC_014748	Chaetoceros tenuissimus DNA virus DNA, complete genome.	algae	eukaryotes
Group II: ssDNA viruses	Unassigned	Bacilladnaviridae		Protobacilladnavirus	Bacilladnaviridae	Marine protobacilladnavirus 1	KF133809	NC_025707	Bacillariodnavirus LDMD-2013, complete genome.	algae	eukaryotes
Group II: ssDNA viruses	Unassigned	Bacilladnaviridae		Protobacilladnavirus	Bacilladnaviridae	Snail associated protobacilladnavirus 1	KY405006	NC_033746	Amphibola crenata associated bacilladnavirus 1 isolate GaBacV1, complete genome.	algae	eukaryotes
Group II: ssDNA viruses	Unassigned	Bacilladnaviridae		Protobacilladnavirus	Bacilladnaviridae	Snail associated protobacilladnavirus 2	KY405007	NC_033741	Amphibola crenata associated bacilladnavirus 2 isolate GaBacV2, complete genome.	algae	eukaryotes
Group II: ssDNA viruses	Unassigned	Bidnaviridae		Bidensovirus	Bidnaviridae	Bombyx mori bidensovirus	EU623082, EU623083		Bombyx mori densovirus Zhenjiang segment VD1, complete sequence., Bombyx mori densovirus Zhenjiang segment VD2, complete sequence.	invertebrates	eukaryotes
Group II: ssDNA viruses	Unassigned	Circoviridae		Circovirus	Circoviridae	Barbel circovirus	GU799606	NC_015399	Barbel circovirus, complete genome.	vertebrates	eukaryotes
Group II: ssDNA viruses	Unassigned	Circoviridae		Circovirus	Circoviridae	Bat associated circovirus 1	JX863737		Bat associated circovirus 1 isolate XOR, complete genome.	vertebrates	eukaryotes
Group II: ssDNA viruses	Unassigned	Circoviridae		Circovirus	Circoviridae	Bat associated circovirus 2	KC339249	NC_021206	Bat associated circovirus 2 isolate XOR7, complete genome.	vertebrates	eukaryotes
Group II: ssDNA viruses	Unassigned	Circoviridae		Circovirus	Circoviridae	Bat associated circovirus 3	JQ814849		Rhinolophus ferrumequinum circovirus 1, complete genome.	vertebrates	eukaryotes
Group II: ssDNA viruses	Unassigned	Circoviridae		Circovirus	Circoviridae	Bat associated circovirus 4	KT783484	NC_028045	Tadarida brasiliensis circovirus 1, complete genome.	vertebrates	eukaryotes
Group II: ssDNA viruses	Unassigned	Circoviridae		Circovirus	Circoviridae	Bat associated circovirus 5	KJ641727		Bat associated circovirus 5 isolate BtPa-CV-1/NX2013, complete genome.	vertebrates	eukaryotes
Group II: ssDNA viruses	Unassigned	Circoviridae		Circovirus	Circoviridae	Bat associated circovirus 6	KJ641724		Bat associated circovirus 6 isolate BtRa-CV/JS2013, complete genome.	vertebrates	eukaryotes
Group II: ssDNA viruses	Unassigned	Circoviridae		Circovirus	Circoviridae	Bat associated circovirus 7	KJ641723		Bat associated circovirus 7 isolate BtRs-CV/HuB2013, complete genome.	vertebrates	eukaryotes
Group II: ssDNA viruses	Unassigned	Circoviridae		Circovirus	Circoviridae	Bat associated circovirus 8	KJ641711		Bat associated circovirus 8 isolate BtMr-CV/GD2012, complete genome.	vertebrates	eukaryotes
Group II: ssDNA viruses	Unassigned	Circoviridae		Circovirus	Circoviridae	Beak and feather disease virus	AF071878	NC_001944	Beak and feather disease virus, complete genome.	vertebrates	eukaryotes
Group II: ssDNA viruses	Unassigned	Circoviridae		Circovirus	Circoviridae	Canary circovirus	AJ301633	NC_003410	Canary circovirus, complete genome.	vertebrates	eukaryotes
Group II: ssDNA viruses	Unassigned	Circoviridae		Circovirus	Circoviridae	Canine circovirus	KC241982	NC_020904	Canine circovirus isolate UCD1-1698, complete genome.	vertebrates	eukaryotes
Group II: ssDNA viruses	Unassigned	Circoviridae		Circovirus	Circoviridae	Chimpanzee associated circovirus 1	GQ404851		Chimpanzee stool avian-like circovirus Chimp17, complete genome.	vertebrates	eukaryotes
Group II: ssDNA viruses	Unassigned	Circoviridae		Circovirus	Circoviridae	Duck circovirus	AY228555	NC_005053	Mulard duck circovirus isolate DuCV, complete genome.	vertebrates	eukaryotes
Group II: ssDNA viruses	Unassigned	Circoviridae		Circovirus	Circoviridae	European catfish circovirus	JQ011377	NC_025246	Silurus glanis circovirus isolate H5, complete genome.	vertebrates	eukaryotes
Group II: ssDNA viruses	Unassigned	Circoviridae		Circovirus	Circoviridae	Finch circovirus	DQ845075	NC_008522	Finch circovirus, complete genome.	vertebrates	eukaryotes
Group II: ssDNA viruses	Unassigned	Circoviridae		Circovirus	Circoviridae	Goose circovirus	AJ304456	NC_003054	Goose circovirus complete genome.	vertebrates	eukaryotes
Group II: ssDNA viruses	Unassigned	Circoviridae		Circovirus	Circoviridae	Gull circovirus	DQ845074	NC_008521	Gull circovirus, complete genome.	vertebrates	eukaryotes
Group II: ssDNA viruses	Unassigned	Circoviridae		Circovirus	Circoviridae	Human associated circovirus 1	GQ404856		Human stool-associated circular virus NG13, complete genome.	vertebrates	eukaryotes
Group II: ssDNA viruses	Unassigned	Circoviridae		Circovirus	Circoviridae	Mink circovirus	KJ020099	NC_023885	Mink circovirus strain MiCV-DL13, complete genome.	vertebrates	eukaryotes
Group II: ssDNA viruses	Unassigned	Circoviridae		Circovirus	Circoviridae	Pigeon circovirus	AF252610	NC_002361	Columbid circovirus (CoCV), complete genome.	vertebrates	eukaryotes
Group II: ssDNA viruses	Unassigned	Circoviridae		Circovirus	Circoviridae	Porcine circovirus 1	AF071879	NC_001792	Porcine circovirus 1, complete genome.	vertebrates	eukaryotes
Group II: ssDNA viruses	Unassigned	Circoviridae		Circovirus	Circoviridae	Porcine circovirus 2	AY651850		Porcine circovirus 2 strain JX0301, complete genome.	vertebrates	eukaryotes
Group II: ssDNA viruses	Unassigned	Circoviridae		Circovirus	Circoviridae	Raven circovirus	DQ146997	NC_008375	Raven circovirus isolate 4-1131, complete genome.	vertebrates	eukaryotes
Group II: ssDNA viruses	Unassigned	Circoviridae		Circovirus	Circoviridae	Starling circovirus	DQ172906	NC_008033	Starling circovirus, complete genome.	vertebrates	eukaryotes
Group II: ssDNA viruses	Unassigned	Circoviridae		Circovirus	Circoviridae	Swan circovirus	EU056309	NC_025247	Cygnus olor circovirus isolate H51, complete genome.	vertebrates	eukaryotes
Group II: ssDNA viruses	Unassigned	Circoviridae		Circovirus	Circoviridae	Zebra finch circovirus	KP793918	NC_026945	Zebra finch circovirus isolate 8454V25-1, complete genome.	vertebrates	eukaryotes
Group II: ssDNA viruses	Unassigned	Circoviridae		Cyclovirus	Circoviridae	Bat associated cyclovirus 1	HM228874	NC_034547	Bat cyclovirus GF-4c putative Rep and putative Cap genes, complete cds.	vertebrates	eukaryotes
Group II: ssDNA viruses	Unassigned	Circoviridae		Cyclovirus	Circoviridae	Bat associated cyclovirus 10	KM382270	NC_025792	Bat circovirus POA/2012/VI, complete genome.	vertebrates	eukaryotes
Group II: ssDNA viruses	Unassigned	Circoviridae		Cyclovirus	Circoviridae	Bat associated cyclovirus 11	KJ641717		Bat associated cyclovirus 11 isolate BtMspp.-CV/GD2012, complete genome.	vertebrates	eukaryotes
Group II: ssDNA viruses	Unassigned	Circoviridae		Cyclovirus	Circoviridae	Bat associated cyclovirus 12	KM382269	NC_025791	Bat circovirus POA/2012/II, complete genome.	vertebrates	eukaryotes
Group II: ssDNA viruses	Unassigned	Circoviridae		Cyclovirus	Circoviridae	Bat associated cyclovirus 13	KJ641728		Bat associated cyclovirus 13 isolate BtPa-CV-2/NX2013, complete genome.	vertebrates	eukaryotes
Group II: ssDNA viruses	Unassigned	Circoviridae		Cyclovirus	Circoviridae	Bat associated cyclovirus 14	KT732785		Pacific flying fox associated cyclovirus-1 isolate Tbat_H_103699, complete genome.	vertebrates	eukaryotes
Group II: ssDNA viruses	Unassigned	Circoviridae		Cyclovirus	Circoviridae	Bat associated cyclovirus 15	KT732786		Pacific flying fox associated cyclovirus-2 isolate Tbat_H_88317, complete genome.	vertebrates	eukaryotes
Group II: ssDNA viruses	Unassigned	Circoviridae		Cyclovirus	Circoviridae	Bat associated cyclovirus 16	KT732787		Pacific flying fox associated cyclovirus-3 isolate Tbat_K_103923, complete genome.	vertebrates	eukaryotes
Group II: ssDNA viruses	Unassigned	Circoviridae		Cyclovirus	Circoviridae	Bat associated cyclovirus 2	JF938079		Bat circovirus ZS/China/2011 isolate YN-BtCV-2, complete genome.	vertebrates	eukaryotes
Group II: ssDNA viruses	Unassigned	Circoviridae		Cyclovirus	Circoviridae	Bat associated cyclovirus 3	JF938081		Bat circovirus ZS/China/2011 isolate YN-BtCV-4, complete genome.	vertebrates	eukaryotes
Group II: ssDNA viruses	Unassigned	Circoviridae		Cyclovirus	Circoviridae	Bat associated cyclovirus 4	JF938082		Bat circovirus ZS/China/2011 isolate YN-BtCV-5, complete genome.	vertebrates	eukaryotes
Group II: ssDNA viruses	Unassigned	Circoviridae		Cyclovirus	Circoviridae	Bat associated cyclovirus 5	HQ738637	NC_014929	Cyclovirus bat/USA/2009 isolate CyCV-TB, complete genome.	vertebrates	eukaryotes
Group II: ssDNA viruses	Unassigned	Circoviridae		Cyclovirus	Circoviridae	Bat associated cyclovirus 6	KJ641712		Bat associated cyclovirus 6 isolate BtRp-CV-3/GD2012, complete genome.	vertebrates	eukaryotes
Group II: ssDNA viruses	Unassigned	Circoviridae		Cyclovirus	Circoviridae	Bat associated cyclovirus 7	KJ641740		Bat associated cyclovirus 7 isolate BtRf-CV-24/YN2010, complete genome.	vertebrates	eukaryotes
Group II: ssDNA viruses	Unassigned	Circoviridae		Cyclovirus	Circoviridae	Bat associated cyclovirus 8	KJ641715		Bat associated cyclovirus 8 isolate BtRp-CV-52/GD2012, complete genome.	vertebrates	eukaryotes
Group II: ssDNA viruses	Unassigned	Circoviridae		Cyclovirus	Circoviridae	Bat associated cyclovirus 9	KJ641720		Bat associated cyclovirus 9 isolate BtTp-CV-2/GX2012, complete genome.	vertebrates	eukaryotes
Group II: ssDNA viruses	Unassigned	Circoviridae		Cyclovirus	Circoviridae	Bovine associated cyclovirus 1	HQ738634		Cyclovirus PKbeef23/PAK/2009 isolate PKbeef23, complete genome.	vertebrates	eukaryotes
Group II: ssDNA viruses	Unassigned	Circoviridae		Cyclovirus	Circoviridae	Chicken associated cyclovirus 1	HQ738643		Cyclovirus NGchicken8/NGA/2009 isolate NGchicken8, complete genome.	vertebrates	eukaryotes
Group II: ssDNA viruses	Unassigned	Circoviridae		Cyclovirus	Circoviridae	Chimpanzee associated cyclovirus 1	GQ404849		Cyclovirus Chimp11, complete genome.	vertebrates	eukaryotes
Group II: ssDNA viruses	Unassigned	Circoviridae		Cyclovirus	Circoviridae	Cockroach associated cyclovirus 1	JX569794	NC_020206	Florida woods cockroach-associated cyclovirus isolate GS140, complete genome.	invertebrates	eukaryotes
Group II: ssDNA viruses	Unassigned	Circoviridae		Cyclovirus	Circoviridae	Dragonfly associated cyclovirus 1	JX185419		Dragonfly cyclovirus 1 isolate TO-DFpB1-2010, complete genome.	invertebrates	eukaryotes
Group II: ssDNA viruses	Unassigned	Circoviridae		Cyclovirus	Circoviridae	Dragonfly associated cyclovirus 2	JX185422	NC_023869	Dragonfly cyclovirus 2 isolate FL1-NZ38-2010, complete genome.	invertebrates	eukaryotes
Group II: ssDNA viruses	Unassigned	Circoviridae		Cyclovirus	Circoviridae	Dragonfly associated cyclovirus 3	JX185424	NC_023868	Dragonfly cyclovirus 3 isolate FL2-5E-2010, complete genome.	invertebrates	eukaryotes
Group II: ssDNA viruses	Unassigned	Circoviridae		Cyclovirus	Circoviridae	Dragonfly associated cyclovirus 4	KC512916		Dragonfly cyclovirus 4 isolate DfCyV-4_US-DFKWGX-2012, complete genome.	invertebrates	eukaryotes
Group II: ssDNA viruses	Unassigned	Circoviridae		Cyclovirus	Circoviridae	Dragonfly associated cyclovirus 5	JX185426	NC_023866	Dragonfly cyclovirus 5 isolate PR-6E-2010, complete genome.	invertebrates	eukaryotes
Group II: ssDNA viruses	Unassigned	Circoviridae		Cyclovirus	Circoviridae	Dragonfly associated cyclovirus 6	KC512918		Dragonfly cyclovirus 6 isolate DfCyV-6_US-DFKWGX-2012, complete genome.	invertebrates	eukaryotes
Group II: ssDNA viruses	Unassigned	Circoviridae		Cyclovirus	Circoviridae	Dragonfly associated cyclovirus 7	KC512919		Dragonfly cyclovirus 7 isolate DfCyV-7_NZ-DFNZ3-2011, complete genome.	invertebrates	eukaryotes
Group II: ssDNA viruses	Unassigned	Circoviridae		Cyclovirus	Circoviridae	Dragonfly associated cyclovirus 8	KC512920		Dragonfly cyclovirus 8 isolate DfCyV-8_AU-DFB007B-2010, complete genome.	invertebrates	eukaryotes
Group II: ssDNA viruses	Unassigned	Circoviridae		Cyclovirus	Circoviridae	Feline associated cyclovirus 1	KM017740	NC_024700	Feline cyclovirus, complete genome.	vertebrates	eukaryotes
Group II: ssDNA viruses	Unassigned	Circoviridae		Cyclovirus	Circoviridae	Goat associated cyclovirus 1	HQ738636	NC_014928	Cyclovirus PKgoat11/PAK/2009 isolate PKgoat11, complete genome.	vertebrates	eukaryotes
Group II: ssDNA viruses	Unassigned	Circoviridae		Cyclovirus	Circoviridae	Horse associated cyclovirus 1	KR902499		Cyclovirus Equ1, complete genome.	vertebrates	eukaryotes
Group II: ssDNA viruses	Unassigned	Circoviridae		Cyclovirus	Circoviridae	Human associated cyclovirus 1	GQ404847		Cyclovirus PK5510, complete genome.	vertebrates	eukaryotes
Group II: ssDNA viruses	Unassigned	Circoviridae		Cyclovirus	Circoviridae	Human associated cyclovirus 10	KF726984	NC_023874	Human cyclovirus strain 7078A, complete genome.	vertebrates	eukaryotes
Group II: ssDNA viruses	Unassigned	Circoviridae		Cyclovirus	Circoviridae	Human associated cyclovirus 11	KJ831064		Cyclovirus SL-108277, complete genome.	vertebrates	eukaryotes
Group II: ssDNA viruses	Unassigned	Circoviridae		Cyclovirus	Circoviridae	Human associated cyclovirus 2	GQ404844		Cyclovirus PK5006, complete genome.	vertebrates	eukaryotes
Group II: ssDNA viruses	Unassigned	Circoviridae		Cyclovirus	Circoviridae	Human associated cyclovirus 3	GQ404846		Cyclovirus PK5222, complete genome.	vertebrates	eukaryotes
Group II: ssDNA viruses	Unassigned	Circoviridae		Cyclovirus	Circoviridae	Human associated cyclovirus 4	GQ404857		Cyclovirus TN25, complete genome	vertebrates	eukaryotes
Group II: ssDNA viruses	Unassigned	Circoviridae		Cyclovirus	Circoviridae	Human associated cyclovirus 5	GQ404845		Cyclovirus PK5034, complete genome.	vertebrates	eukaryotes
Group II: ssDNA viruses	Unassigned	Circoviridae		Cyclovirus	Circoviridae	Human associated cyclovirus 6	GQ404854		Cyclovirus NG12, complete genome.	vertebrates	eukaryotes
Group II: ssDNA viruses	Unassigned	Circoviridae		Cyclovirus	Circoviridae	Human associated cyclovirus 7	GQ404855		Cyclovirus NG14, complete genome.	vertebrates	eukaryotes
Group II: ssDNA viruses	Unassigned	Circoviridae		Cyclovirus	Circoviridae	Human associated cyclovirus 8	KF031466		Cyclovirus VN isolate hcf2, complete genome.	vertebrates	eukaryotes
Group II: ssDNA viruses	Unassigned	Circoviridae		Cyclovirus	Circoviridae	Human associated cyclovirus 9	KC771281	NC_021568	Human cyclovirus VS5700009, complete genome.	vertebrates	eukaryotes
Group II: ssDNA viruses	Unassigned	Circoviridae		Cyclovirus	Circoviridae	Squirrel associated cyclovirus 1	LC018134	NC_027530	Cyclovirus TsCyV-1_JP-NUBS-2014 genes for capsid protein, replication-associated protein, complete cds.	vertebrates	eukaryotes
Group II: ssDNA viruses	Unassigned	Geminiviridae		Becurtovirus	Geminiviridae	Beet curly top Iran virus	EU273818	NC_010417	Beet curly top Iran virus-[K], complete genome.	plants	eukaryotes
Group II: ssDNA viruses	Unassigned	Geminiviridae		Becurtovirus	Geminiviridae	Beet curly top Iran virus	JX131633		Beet curly top Iran virus isolate IR:Tab:90:Cowpea:10, complete genome.	plants	eukaryotes
Group II: ssDNA viruses	Unassigned	Geminiviridae		Becurtovirus	Geminiviridae	Beet curly top Iran virus	JX458087		Beet curly top Iran virus isolate IR:Nesh:115:Bean:10, complete genome.	plants	eukaryotes
Group II: ssDNA viruses	Unassigned	Geminiviridae		Becurtovirus	Geminiviridae	Beet curly top Iran virus	JX945572		Beet curly top Iran virus isolate IR:Tabr:8RB:Red beet:10, complete genome.	plants	eukaryotes
Group II: ssDNA viruses	Unassigned	Geminiviridae		Becurtovirus	Geminiviridae	Spinach curly top Arizona virus	HQ443515	NC_015051	Spinach curly top Arizona virus isolate 09-10 spinach, complete genome.	plants	eukaryotes
Group II: ssDNA viruses	Unassigned	Geminiviridae		Begomovirus	Geminiviridae	Abutilon Brazil virus	FN434438, FN434439	NC_014138, NC_014139	Abutilon Brazil virus DNA A segment, complete sequence., Abutilon Brazil virus DNA B segment, complete sequence.	plants	eukaryotes
Group II: ssDNA viruses	Unassigned	Geminiviridae		Begomovirus	Geminiviridae	Abutilon golden mosaic virus	KC430935		Abutilon golden mosaic Yucatan virus isolate Conkal-2007 segment A, complete sequence.	plants	eukaryotes
Group II: ssDNA viruses	Unassigned	Geminiviridae		Begomovirus	Geminiviridae	Abutilon mosaic Bolivia virus	HM585445, HM585446	NC_015045, NC_015048	Abutilon mosaic Bolivia virus segment DNA-A, complete sequence., Abutilon mosaic Bolivia virus segment DNA-B, complete sequence.	plants	eukaryotes
Group II: ssDNA viruses	Unassigned	Geminiviridae		Begomovirus	Geminiviridae	Abutilon mosaic Brazil virus	JF694480, JF694479	NC_016574, NC_016577	Abutilon mosaic Brazil virus isolate BgV01A.1.C21 segment DNA-A, complete sequence., Abutilon mosaic Brazil virus isolate BgV06B.1.C77 segment DNA-B, complete sequence.	plants	eukaryotes
Group II: ssDNA viruses	Unassigned	Geminiviridae		Begomovirus	Geminiviridae	Abutilon mosaic virus	X15983, X15984	NC_001928, NC_001929	Abutilon mosaic virus subgenome DNA A., Abutilon mosaic virus subgenome DNA B.	plants	eukaryotes
Group II: ssDNA viruses	Unassigned	Geminiviridae		Begomovirus	Geminiviridae	African cassava mosaic virus	J02057, J02058	NC_001467, NC_001468	African cassava mosaic virus isolate West Kenyan 844 segment DNA1, complete sequence., African cassava mosaic virus isolate West Kenyan 844 segment DNA2, complete sequence.	plants	eukaryotes
Group II: ssDNA viruses	Unassigned	Geminiviridae		Begomovirus	Geminiviridae	Ageratum enation virus	AJ437618	NC_003434	Ageratum enation virus complete genome.	plants	eukaryotes
Group II: ssDNA viruses	Unassigned	Geminiviridae		Begomovirus	Geminiviridae	Ageratum enation virus	FN543099		Ageratum enation virus, complete sequence.	plants	eukaryotes
Group II: ssDNA viruses	Unassigned	Geminiviridae		Begomovirus	Geminiviridae	Ageratum enation virus	HM149260		Ageratum enation virus-Papaver somniferum isolate 2 segment DNA-A, complete sequence.	plants	eukaryotes
Group II: ssDNA viruses	Unassigned	Geminiviridae		Begomovirus	Geminiviridae	Ageratum leaf curl Cameroon virus	FR717144	NC_014645	Ageratum leaf curl Cameroon virus, complete sequence, isolate pBal.	plants	eukaryotes
Group II: ssDNA viruses	Unassigned	Geminiviridae		Begomovirus	Geminiviridae	Ageratum leaf curl Cameroon virus	FR873228		Ageratum leaf curl Cameroon virus [CM:AGFG24:2009] complete A component, isolate AGFG24.	plants	eukaryotes
Group II: ssDNA viruses	Unassigned	Geminiviridae		Begomovirus	Geminiviridae	Ageratum leaf curl virus	AJ851005	NC_006384	Ageratum leaf curl virus -[G52] complete genome.	plants	eukaryotes
Group II: ssDNA viruses	Unassigned	Geminiviridae		Begomovirus	Geminiviridae	Ageratum yellow vein China virus - [Hn2]	AJ495813	NC_004090	Ageratum yellow vein China virus-[Hn2] complete genome, isolate Hn2.	plants	eukaryotes
Group II: ssDNA viruses	Unassigned	Geminiviridae		Begomovirus	Geminiviridae	Ageratum yellow vein China virus - OX1	JX972141	NC_021202	Ageratum Yellow vein China virus - OX1, complete genome.	plants	eukaryotes
Group II: ssDNA viruses	Unassigned	Geminiviridae		Begomovirus	Geminiviridae	Ageratum yellow vein Hualian virus	DQ866124	NC_010812	Ageratum yellow vein Hualian virus-[Taiwan:Hsinchu:tom:2003] segment DNA A, complete sequence.	plants	eukaryotes
Group II: ssDNA viruses	Unassigned	Geminiviridae		Begomovirus	Geminiviridae	Ageratum yellow vein Hualian virus	DQ866132		Ageratum yellow vein Hualian virus-[Taiwan:Hualian4:2000] segment DNA A, complete sequence.	plants	eukaryotes
Group II: ssDNA viruses	Unassigned	Geminiviridae		Begomovirus	Geminiviridae	Ageratum yellow vein Sri Lanka virus	AF314144	NC_002981	Ageratum yellow vein Sri Lanka virus segment A, complete sequence.	plants	eukaryotes
Group II: ssDNA viruses	Unassigned	Geminiviridae		Begomovirus	Geminiviridae	Ageratum yellow vein Taiwan virus	AF307861	NC_004627	Ageratum yellow vein Taiwan virus-[Taiwan] DNA A, complete sequence.	plants	eukaryotes
Group II: ssDNA viruses	Unassigned	Geminiviridae		Begomovirus	Geminiviridae	Ageratum yellow vein USA virus	KJ744212	NC_027040	Ageratum yellow vein virus strain Guam 12-02 segment A, complete sequence.	plants	eukaryotes
Group II: ssDNA viruses	Unassigned	Geminiviridae		Begomovirus	Geminiviridae	Ageratum yellow vein virus	AB100305		Ageratum yellow vein virus-[Tomato] DNA, complete genome.	plants	eukaryotes
Group II: ssDNA viruses	Unassigned	Geminiviridae		Begomovirus	Geminiviridae	Ageratum yellow vein virus	AB306314		Ageratum yellow vein virus-Ishigaki DNA, complete genome.	plants	eukaryotes
Group II: ssDNA viruses	Unassigned	Geminiviridae		Begomovirus	Geminiviridae	Ageratum yellow vein virus	EU487045		Ageratum yellow vein China virus isolate P157, complete genome.	plants	eukaryotes
Group II: ssDNA viruses	Unassigned	Geminiviridae		Begomovirus	Geminiviridae	Ageratum yellow vein virus	JN809816		Ageratum yellow vein virus isolate AFSP3d segment A, complete sequence.	plants	eukaryotes
Group II: ssDNA viruses	Unassigned	Geminiviridae		Begomovirus	Geminiviridae	Ageratum yellow vein virus	JN809820		Ageratum yellow vein virus isolate AFSP6b segment A, complete sequence.	plants	eukaryotes
Group II: ssDNA viruses	Unassigned	Geminiviridae		Begomovirus	Geminiviridae	Ageratum yellow vein virus	JQ804985		Ageratum yellow vein China virus isolate NN-1, complete genome.	plants	eukaryotes
Group II: ssDNA viruses	Unassigned	Geminiviridae		Begomovirus	Geminiviridae	Ageratum yellow vein virus	KC172826		Ageratum yellow vein China virus isolate tomato segment DNA-A, complete sequence.	plants	eukaryotes
Group II: ssDNA viruses	Unassigned	Geminiviridae		Begomovirus	Geminiviridae	Ageratum yellow vein virus	X74516	NC_004626	Ageratum yellow vein virus V1, V2, C1, C2, C3, C4, C5 genes.	plants	eukaryotes
Group II: ssDNA viruses	Unassigned	Geminiviridae		Begomovirus	Geminiviridae	Allamanda leaf curl virus	EF602306	NC_010947	Allamanda leaf curl virus isolate G10 segment DNA-A, complete sequence.	plants	eukaryotes
Group II: ssDNA viruses	Unassigned	Geminiviridae		Begomovirus	Geminiviridae	Allamanda leaf mottle distortion virus	KC202818	NC_024009	Allamanda leaf mottle distortion virus isolate Al-K1 segment DNA-A, complete sequence.	plants	eukaryotes
Group II: ssDNA viruses	Unassigned	Geminiviridae		Begomovirus	Geminiviridae	Alternanthera yellow vein virus	AJ965540	NC_007211	Alternanthera yellow vein virus, complete genome, isolate G38.	plants	eukaryotes
Group II: ssDNA viruses	Unassigned	Geminiviridae		Begomovirus	Geminiviridae	Alternanthera yellow vein virus	EF544602		Alternanthera yellow vein virus isolate PT1 segment DNA A, complete sequence.	plants	eukaryotes
Group II: ssDNA viruses	Unassigned	Geminiviridae		Begomovirus	Geminiviridae	Alternanthera yellow vein virus	EF544604		Alternanthera yellow vein virus isolate F22 segment DNA A, complete sequence.	plants	eukaryotes
Group II: ssDNA viruses	Unassigned	Geminiviridae		Begomovirus	Geminiviridae	Andrographis yellow vein leaf curl virus	KM359406	NC_028262	Andrographis yellow vein leaf curl virus isolate A-64, complete genome.	plants	eukaryotes
Group II: ssDNA viruses	Unassigned	Geminiviridae		Begomovirus	Geminiviridae	Asystasia mosaic Madagascar virus	KP663485, KP663484	NC_026514, NC_026513	Asystasia mosaic Madagascar virus isolate MG493 segment DNA-A, complete sequence., Asystasia mosaic Madagascar virus isolate MG493 segment DNA-B, complete sequence.	plants	eukaryotes
Group II: ssDNA viruses	Unassigned	Geminiviridae		Begomovirus	Geminiviridae	Bean calico mosaic virus	AF110189, AF110190	NC_003504, NC_003505	Bean calico mosaic virus DNA A coat protein (AV1), replication enhancer protein (AC3), transcription activator protein (AC2), replication initiator protein (AC1), and AC4 (AC4) genes, complete cds., Bean calico mosaic virus DNA B movement protein (BV1) and movement protein (BC1) genes, complete cds.	plants	eukaryotes
Group II: ssDNA viruses	Unassigned	Geminiviridae		Begomovirus	Geminiviridae	Bean chlorosis virus	JN848770, JN848771	NC_019569, NC_019568	Bean chlorosis virus isolate Venezuela:La Barinesa 459:2006 segment DNA-A, complete sequence., Bean chlorosis virus isolate Venezuela:La Barinesa 459:2006 segment DNA-B, complete sequence.	plants	eukaryotes
Group II: ssDNA viruses	Unassigned	Geminiviridae		Begomovirus	Geminiviridae	Bean chlorotic mosaic virus	JN848772, JQ283246	NC_022005, NC_022003	Bean chlorotic mosaic virus isolate Venezuela:Rubio 932:2007 segment DNA-A, complete sequence., Bean chlorotic mosaic virus isolate Venezuela:Rubio 932:2007 segment DNA-B, complete sequence.	plants	eukaryotes
Group II: ssDNA viruses	Unassigned	Geminiviridae		Begomovirus	Geminiviridae	Bean dwarf mosaic virus	M88179, M88180	NC_001931, NC_001930	Bean dwarf mosaic virus segment DNA A, complete sequence., Bean dwarf mosaic virus segment DNA B, complete sequence.	plants	eukaryotes
Group II: ssDNA viruses	Unassigned	Geminiviridae		Begomovirus	Geminiviridae	Bean golden mosaic virus	JN419006, JN419008		Bean golden mosaic virus isolate BR:Mac2:10 segment DNA-A, complete sequence., Bean golden mosaic virus isolate BR:Mes2:10 segment DNA-B, complete sequence.	plants	eukaryotes
Group II: ssDNA viruses	Unassigned	Geminiviridae		Begomovirus	Geminiviridae	Bean golden mosaic virus	M88686, M88687	NC_004042, NC_004043	Bean golden mosaic virus-[Brazil] coat protein (AR1), AL3 protein (AL3), AL2 protein (AL2), and putative replicative protein (AL1) genes, complete cds., Bean golden mosaic virus-[Brazil] BR1 protein (BR1) and BL1 protein (BL1) genes, complete cds.	plants	eukaryotes
Group II: ssDNA viruses	Unassigned	Geminiviridae		Begomovirus	Geminiviridae	Bean golden yellow mosaic virus	D00201, D00200	NC_001439, NC_001438	Bean golden yellow mosaic virus-[Puerto Rico-Japan] B component DNA, complete sequence., Bean golden yellow mosaic virus-[Puerto Rico-Japan] A component DNA, complete sequence.	plants	eukaryotes
Group II: ssDNA viruses	Unassigned	Geminiviridae		Begomovirus	Geminiviridae	Bean golden yellow mosaic virus	L01635, L01636		Bean golden yellow mosaic virus-[Dominican Republic] coat protein (AR1), AL3 protein (AL3), and AL2 protein (AL2) genes, complete cds., Bean golden yellow mosaic virus-[Dominican Republic] BR1 protein (BR1) and BL1 protein (BL1) genes, complete cds.	plants	eukaryotes
Group II: ssDNA viruses	Unassigned	Geminiviridae		Begomovirus	Geminiviridae	Bean leaf curl Madagascar virus	AM701757		Bean leaf curl Madagascar virus cp, v2, rep, c2, c3 and c4 genes, isolated in Fort Dauphin, Madagascar.	plants	eukaryotes
Group II: ssDNA viruses	Unassigned	Geminiviridae		Begomovirus	Geminiviridae	Bean yellow mosaic Mexico virus	FJ944023	NC_015487	Bean yellow mosaic Mexico virus strain 06.05.11 segment DNA-A, complete sequence.	plants	eukaryotes
Group II: ssDNA viruses	Unassigned	Geminiviridae		Begomovirus	Geminiviridae	Bhendi yellow vein Bhubhaneswar virus	FJ589571	NC_012041	Bhendi yellow vein Bhubhaneswar virus isolate OYBHU, complete genome.	plants	eukaryotes
Group II: ssDNA viruses	Unassigned	Geminiviridae		Begomovirus	Geminiviridae	Bhendi yellow vein Delhi virus [2004:New Delhi]	FJ515747	NC_011919	Bhendi yellow vein Delhi virus [2004:New Delhi] isolate OY131 segment DNA-A, complete sequence.	plants	eukaryotes
Group II: ssDNA viruses	Unassigned	Geminiviridae		Begomovirus	Geminiviridae	Bhendi yellow vein Haryana virus	FN645923		Bhendi yellow vein mosaic virus segment A, complete sequence, clone 10c-RCA-AII-F.	plants	eukaryotes
Group II: ssDNA viruses	Unassigned	Geminiviridae		Begomovirus	Geminiviridae	Bhendi yellow vein India virus [India:Dharwad OYDWR2:2006]	GU112023	NC_014845	Bhendi yellow vein India virus [India:Dharwad OYDWR2:2006] segment DNA-A, complete sequence.	plants	eukaryotes
Group II: ssDNA viruses	Unassigned	Geminiviridae		Begomovirus	Geminiviridae	Bhendi yellow vein mosaic virus	AF241479	NC_003418	Bhendi yellow vein mosaic virus-[Madurai] segment A, complete sequence.	plants	eukaryotes
Group II: ssDNA viruses	Unassigned	Geminiviridae		Begomovirus	Geminiviridae	Bhendi yellow vein mosaic virus	EU589392		Bhendi yellow vein mosaic virus isolate NOL751 segment DNA A, complete sequence.	plants	eukaryotes
Group II: ssDNA viruses	Unassigned	Geminiviridae		Begomovirus	Geminiviridae	Bhendi yellow vein mosaic virus	FJ176235		Bhendi yellow vein mosaic virus [2005:Thadagan:India] segment DNA-A, complete sequence.	plants	eukaryotes
Group II: ssDNA viruses	Unassigned	Geminiviridae		Begomovirus	Geminiviridae	Bhendi yellow vein mosaic virus	FJ179372		Bhendi yellow vein mosaic virus isolate OYCO4 segment DNA-A, complete genome.	plants	eukaryotes
Group II: ssDNA viruses	Unassigned	Geminiviridae		Begomovirus	Geminiviridae	Bitter gourd yellow vein virus	KJ862841, KJ862842	NC_024894, NC_024895	Bitter gourd yellow vein virus isolate BD12C8 segment DNA-A, complete sequence., Bitter gourd yellow vein virus isolate BD12C8 segment DNA-B, complete sequence.	plants	eukaryotes
Group II: ssDNA viruses	Unassigned	Geminiviridae		Begomovirus	Geminiviridae	Blainvillea yellow spot virus	EU710756, EU710757	NC_010837, NC_010838	Blainvillea yellow spot virus isolate BR:Coi25:07 segment DNA-A, complete sequence., Blainvillea yellow spot virus isolate BR:Coi25:07 segment DNA-B, complete sequence.	plants	eukaryotes
Group II: ssDNA viruses	Unassigned	Geminiviridae		Begomovirus	Geminiviridae	Blechum interveinal chlorosis virus	JX827487, JX827488	NC_019035, NC_019036	Blechum interveinal chlorosis virus segment A, complete sequence., Blechum interveinal chlorosis virus segment B, complete sequence.	plants	eukaryotes
Group II: ssDNA viruses	Unassigned	Geminiviridae		Begomovirus	Geminiviridae	Boerhavia yellow spot virus	EF121755		Boerhavia yellow spot virus isolate Yucatan segment DNA A, complete sequence.	plants	eukaryotes
Group II: ssDNA viruses	Unassigned	Geminiviridae		Begomovirus	Geminiviridae	Cabbage leaf curl Jamaica virus	DQ178608, DQ178609		Cabbage leaf curl Jamaica virus clone 1910 Cu-A6 segment DNA-A, complete sequence., Cabbage leaf curl Jamaica virus clone 1966 Cu3-B6 segment DNA-B, complete sequence.	plants	eukaryotes
Group II: ssDNA viruses	Unassigned	Geminiviridae		Begomovirus	Geminiviridae	Cabbage leaf curl virus	U65529, U65530	NC_003866, NC_003887	Cabbage leaf curl virus coat protein (AV1), replicase associated protein (AC3), transactivator protein (AC2), replicase associated protein (AC1) and AC4 genes, complete cds., Cabbage leaf curl virus nuclear shuttle movement protein (BV1) and movement/pathogenicity protein (BC1) genes, complete cds.	plants	eukaryotes
Group II: ssDNA viruses	Unassigned	Geminiviridae		Begomovirus	Geminiviridae	Capraria yellow spot virus	KC426927, KC426928	NC_022007, NC_022008	Capraria yellow spot Yucatan virus segment DNA-A, complete sequence., Capraria yellow spot Yucatan virus segment DNA-B, complete sequence.	plants	eukaryotes
Group II: ssDNA viruses	Unassigned	Geminiviridae		Begomovirus	Geminiviridae	Cassava mosaic Madagascar virus	HE617299, HE617300	NC_017004, NC_017005	Cassava mosaic Madagascar virus segment DNA-A complete sequence, isolate MG:Tol:06., Cassava mosaic Madagascar virus segment DNA-B complete sequence, isolate MG:Tol:06.	plants	eukaryotes
Group II: ssDNA viruses	Unassigned	Geminiviridae		Begomovirus	Geminiviridae	Catharanthus yellow mosaic virus	HE580234		Catharanthus yellow mosaic virus complete genome, clone KN4.	plants	eukaryotes
Group II: ssDNA viruses	Unassigned	Geminiviridae		Begomovirus	Geminiviridae	Catharanthus yellow mosaic virus	LK028570	NC_025964	Catharanthus yellow mosaic virus complete genome, isolate DR-151.	plants	eukaryotes
Group II: ssDNA viruses	Unassigned	Geminiviridae		Begomovirus	Geminiviridae	Centrosema yellow spot virus	JN419002	NC_016998	Centrosema yellow spot virus isolate BR:Car1:09 segment DNA-A, complete sequence.	plants	eukaryotes
Group II: ssDNA viruses	Unassigned	Geminiviridae		Begomovirus	Geminiviridae	Chayote yellow mosaic virus	AJ223191	NC_004618	Chayote yellow mosaic virus DNA-A, complete sequence.	plants	eukaryotes
Group II: ssDNA viruses	Unassigned	Geminiviridae		Begomovirus	Geminiviridae	Chenopodium leaf curl virus	HM626515		Chenopodium leaf curl virus, complete genome.	plants	eukaryotes
Group II: ssDNA viruses	Unassigned	Geminiviridae		Begomovirus	Geminiviridae	Chilli leaf curl Ahmedabad virus-India	KM880103	NC_028046	Chilli leaf curl Ahmedabad virus-India [India/Ahmedabad/2014], complete genome.	plants	eukaryotes
Group II: ssDNA viruses	Unassigned	Geminiviridae		Begomovirus	Geminiviridae	Chilli leaf curl India virus	FM877858		Chilli leaf curl India virus segment A, complete genome.	plants	eukaryotes
Group II: ssDNA viruses	Unassigned	Geminiviridae		Begomovirus	Geminiviridae	Chilli leaf curl Kanpur virus	HM007106		Chilli leaf curl Kanpur virus [India/Kanpur/2008] clone pChKanB19 segment DNA-A, complete sequence.	plants	eukaryotes
Group II: ssDNA viruses	Unassigned	Geminiviridae		Begomovirus	Geminiviridae	Chilli leaf curl Vellanad virus	HM007121		Chilli Leaf curl Vellanad virus [India/Vellanad/2008] clone pChVelK52 segment DNA-A, complete sequence.	plants	eukaryotes
Group II: ssDNA viruses	Unassigned	Geminiviridae		Begomovirus	Geminiviridae	Chilli leaf curl virus	AF336806	NC_004628	Chilli leaf curl virus-[Multan] segment DNA-A, complete sequence.	plants	eukaryotes
Group II: ssDNA viruses	Unassigned	Geminiviridae		Begomovirus	Geminiviridae	Chilli leaf curl virus	GU136803		Chilli leaf curl virus isolate India:Amritsar:Papaya:2009 segment DNA A, complete sequence.	plants	eukaryotes
Group II: ssDNA viruses	Unassigned	Geminiviridae		Begomovirus	Geminiviridae	Chino del tomate Amazonas virus	HM357461		Chino del tomate Amazonas virus isolate AM10 segment DNA-A, complete sequence.	plants	eukaryotes
Group II: ssDNA viruses	Unassigned	Geminiviridae		Begomovirus	Geminiviridae	Chino del tomate virus	AF101476, AF101478	NC_003830, NC_003831	Chino del tomate virus-[IC] component A AV1 protein, AC3 protein, AC2 protein, AC1 protein, and AC4 protein genes, complete cds., Chino del tomate virus-[IC] component B BV1 protein and BC1 protein genes, complete cds.	plants	eukaryotes
Group II: ssDNA viruses	Unassigned	Geminiviridae		Begomovirus	Geminiviridae	Cleome golden mosaic virus	HQ396465	NC_015397	Cleome golden mosaic virus isolate BA 05 segment DNA-A, complete sequence.	plants	eukaryotes
Group II: ssDNA viruses	Unassigned	Geminiviridae		Begomovirus	Geminiviridae	Cleome leaf crumple virus	JF694461, JF694462	NC_016578, NC_016572	Cleome leaf crumple virus isolate BgV05A.1.C75 segment DNA-A, complete sequence., Cleome leaf crumple virus isolate BgV05B.1.C52 segment DNA-B, complete sequence.	plants	eukaryotes
Group II: ssDNA viruses	Unassigned	Geminiviridae		Begomovirus	Geminiviridae	Clerodendron golden mosaic virus	DQ641692, DQ641693	NC_010713, NC_010714	Clerodendrum golden mosaic virus segment DNA-A, complete sequence., Clerodendrum golden mosaic virus segment DNA-B, complete sequence.	plants	eukaryotes
Group II: ssDNA viruses	Unassigned	Geminiviridae		Begomovirus	Geminiviridae	Clerodendron yellow mosaic virus	EF408037	NC_009451	Clerodendron yellow mosaic virus isolate iari, complete genome.	plants	eukaryotes
Group II: ssDNA viruses	Unassigned	Geminiviridae		Begomovirus	Geminiviridae	Clerodendrum golden mosaic China virus	FJ011668, FJ011669	NC_011346, NC_011347	Clerodendrum golden mosaic China virus isolate Fz7 segment DNA-A, complete sequence., Clerodendrum golden mosaic China virus isolate Fz7 segment DNA-B, complete sequence.	plants	eukaryotes
Group II: ssDNA viruses	Unassigned	Geminiviridae		Begomovirus	Geminiviridae	Clerodendrum golden mosaic China virus	FN396962, FN396963		Clerodendrum golden mosaic China virus complete DNA-A genome, isolate YX1., Clerodendrum golden mosaic China virus complete DNA-B genome, isolate YX1.	plants	eukaryotes
Group II: ssDNA viruses	Unassigned	Geminiviridae		Begomovirus	Geminiviridae	Clerodendrum golden mosaic Jiangsu virus	FN396966		Clerodendrum golden mosaic Jiangsu virus complete DNA-A genome, isolate YX2.	plants	eukaryotes
Group II: ssDNA viruses	Unassigned	Geminiviridae		Begomovirus	Geminiviridae	Coccinia mosaic Tamil Nadu virus	KM244719, KM244718	NC_024810, NC_024809	Coccinia mosaic Tamil Nadu virus isolate TN TDV Coc 1 segment DNA A, complete sequence., Coccinia mosaic Tamil Nadu virus isolate TN TDV Coc 1 segment DNA B, complete sequence.	plants	eukaryotes
Group II: ssDNA viruses	Unassigned	Geminiviridae		Begomovirus	Geminiviridae	Corchorus golden mosaic virus	DQ641688, DQ641689	NC_009644, NC_009646	Corchorus golden mosaic virus segment DNA-A, complete sequence., Corchorus golden mosaic virus segment DNA-B, complete sequence.	plants	eukaryotes
Group II: ssDNA viruses	Unassigned	Geminiviridae		Begomovirus	Geminiviridae	Corchorus golden mosaic virus	FJ463902, FJ463901		Corchorus golden mosaic virus [India:Bahraich:2008] segment DNA-A, complete sequence., Corchorus golden mosaic virus [India:Bahraich:2008] segment DNA-B, complete sequence.	plants	eukaryotes
Group II: ssDNA viruses	Unassigned	Geminiviridae		Begomovirus	Geminiviridae	Corchorus yellow spot virus	DQ875868, DQ875869	NC_008492, NC_008493	Corchorus yellow spot virus segment DNA-A, complete sequence., Corchorus yellow spot virus segment DNA-B, complete sequence.	plants	eukaryotes
Group II: ssDNA viruses	Unassigned	Geminiviridae		Begomovirus	Geminiviridae	Corchorus yellow vein mosaic virus	KC196077		Corchorus yellow vein mosaic virus clone CEA9, complete sequence.	plants	eukaryotes
Group II: ssDNA viruses	Unassigned	Geminiviridae		Begomovirus	Geminiviridae	Corchorus yellow vein mosaic virus	KC223600	NC_020473	Corchorus yellow vein mosaic virus isolate CEA8, complete genome.	plants	eukaryotes
Group II: ssDNA viruses	Unassigned	Geminiviridae		Begomovirus	Geminiviridae	Corchorus yellow vein virus	AY727903, AY727904	NC_006358, NC_006359	Corchorus yellow vein Vietnam virus segment DNA A, complete sequence., Corchorus yellow vein Vietnam virus segment DNA B, complete sequence.	plants	eukaryotes
Group II: ssDNA viruses	Unassigned	Geminiviridae		Begomovirus	Geminiviridae	Cotton chlorotic spot virus	KF358470		Cotton chlorotic spot virus isolate Brazil:CampinaGrandeB012:2009 segment DNA-A, complete sequence.	plants	eukaryotes
Group II: ssDNA viruses	Unassigned	Geminiviridae		Begomovirus	Geminiviridae	Cotton leaf crumple virus	AF480940, AF480941	NC_004580, NC_004581	Cotton leaf crumple virus - [Mexico : Sonora] segment A, complete sequence., Cotton leaf crumple virus - [Mexico : Sonora] segment B, complete sequence.	plants	eukaryotes
Group II: ssDNA viruses	Unassigned	Geminiviridae		Begomovirus	Geminiviridae	Cotton leaf crumple virus	AY083351		Cotton leaf crumple virus - [TX] coat protein AV1, AC3, AC2, and replication associated protein AC1 genes, complete cds.	plants	eukaryotes
Group II: ssDNA viruses	Unassigned	Geminiviridae		Begomovirus	Geminiviridae	Cotton leaf curl Alabad virus	AJ002455	NC_004582	Cotton leaf curl Alabad virus-[802a] Pakistan strain segment A, complete sequence.	plants	eukaryotes
Group II: ssDNA viruses	Unassigned	Geminiviridae		Begomovirus	Geminiviridae	Cotton leaf curl Alabad virus	GU112004		Cotton leaf curl Allahabad virus [India:Karnal:OY81B:2005] segment DNA-A, complete sequence.	plants	eukaryotes
Group II: ssDNA viruses	Unassigned	Geminiviridae		Begomovirus	Geminiviridae	Cotton leaf curl Alabad virus	GU112081		Cotton leaf curl Allahabad virus [India:Karnal:OY77:2005] segment DNA-A, complete sequence.	plants	eukaryotes
Group II: ssDNA viruses	Unassigned	Geminiviridae		Begomovirus	Geminiviridae	Cotton leaf curl Bangalore virus	AY705380	NC_007290	Cotton leaf curl Bangalore virus segment A, complete sequence.	plants	eukaryotes
Group II: ssDNA viruses	Unassigned	Geminiviridae		Begomovirus	Geminiviridae	Cotton leaf curl Gezira virus	AF155064	NC_002510	Cotton leaf curl Gezira virus DNA-A replicative form, complete sequence.	plants	eukaryotes
Group II: ssDNA viruses	Unassigned	Geminiviridae		Begomovirus	Geminiviridae	Cotton leaf curl Gezira virus	EU432373		Cotton leaf curl Gezira virus-[okra:Niger] isolate AFNG1 segment A, complete sequence.	plants	eukaryotes
Group II: ssDNA viruses	Unassigned	Geminiviridae		Begomovirus	Geminiviridae	Cotton leaf curl Gezira virus	FJ868828		Cotton leaf curl Gezira virus segment DNA-A, complete sequence.	plants	eukaryotes
Group II: ssDNA viruses	Unassigned	Geminiviridae		Begomovirus	Geminiviridae	Cotton leaf curl Gezira virus	FM210276		Cotton leaf curl Gezira virus-[Cameroon] complete sequence, isolate M51R2.	plants	eukaryotes
Group II: ssDNA viruses	Unassigned	Geminiviridae		Begomovirus	Geminiviridae	Cotton leaf curl Gezira virus	FN554540		Cotton leaf curl Gezira virus-[okra:BFA] segment DNA-A, isolate BF:Bazega:Okra.	plants	eukaryotes
Group II: ssDNA viruses	Unassigned	Geminiviridae		Begomovirus	Geminiviridae	Cotton leaf curl Kokhran virus	AJ002449	NC_004583	Cotton leaf curl Kokhran virus-[806b] Pakistan strain segment A, complete sequence.	plants	eukaryotes
Group II: ssDNA viruses	Unassigned	Geminiviridae		Begomovirus	Geminiviridae	Cotton leaf curl Kokhran virus	AM421522	NC_012137	Cotton leaf curl Burewala virus - [India:Vehari:2006] complete genome, clone LA2.	plants	eukaryotes
Group II: ssDNA viruses	Unassigned	Geminiviridae		Begomovirus	Geminiviridae	Cotton leaf curl Kokhran virus	FN552001	NC_029648	Cotton leaf curl Shadadpur virus, complete genome, isolate Sha.	plants	eukaryotes
Group II: ssDNA viruses	Unassigned	Geminiviridae		Begomovirus	Geminiviridae	Cotton leaf curl Kokhran virus	HF549182		Cotton leaf curl Burewala virus complete genome, isolate C-49.	plants	eukaryotes
Group II: ssDNA viruses	Unassigned	Geminiviridae		Begomovirus	Geminiviridae	Cotton leaf curl Multan virus	AF363011	NC_003199	Cotton leaf curl Rajasthan virus segment A, complete sequence.	plants	eukaryotes
Group II: ssDNA viruses	Unassigned	Geminiviridae		Begomovirus	Geminiviridae	Cotton leaf curl Multan virus	AJ002447	NC_004607	Cotton leaf curl Multan virus-[62] segment A, complete sequence, strain Pakistan.	plants	eukaryotes
Group II: ssDNA viruses	Unassigned	Geminiviridae		Begomovirus	Geminiviridae	Cotton leaf curl Multan virus	AJ132430		Cotton leaf curl Multan virus-[Faisalabad3] complete genome.	plants	eukaryotes
Group II: ssDNA viruses	Unassigned	Geminiviridae		Begomovirus	Geminiviridae	Cotton leaf curl Multan virus	EU365616		Cotton leaf curl Multan virus segment DNA-A, complete sequence.	plants	eukaryotes
Group II: ssDNA viruses	Unassigned	Geminiviridae		Begomovirus	Geminiviridae	Cotton leaf curl Multan virus	JN807763		Cotton leaf curl Multan virus-[Hibiscus rosa-sinensis] isolate 2(Red flower) segment DNA-A, complete sequence.	plants	eukaryotes
Group II: ssDNA viruses	Unassigned	Geminiviridae		Begomovirus	Geminiviridae	Cotton leaf curl virus	KX831888	NC_031760	Cotton leaf curl virus isolate Faz-14, complete genome.	plants	eukaryotes
Group II: ssDNA viruses	Unassigned	Geminiviridae		Begomovirus	Geminiviridae	Cotton yellow mosaic virus	KT454834, KT454835	NC_030310, NC_030311	Cotton yellow mosaic virus isolate Benin-Gossypium raimondii-55-14 segment DNA-A, complete sequence., Cotton yellow mosaic virus isolate Benin-Gossypium raimondii-55-14 segment DNA-B, complete sequence.	plants	eukaryotes
Group II: ssDNA viruses	Unassigned	Geminiviridae		Begomovirus	Geminiviridae	Cowpea golden mosaic virus	AF029217		Cowpea golden mosaic virus-[Nigeria] DNA-A, complete sequence.	plants	eukaryotes
Group II: ssDNA viruses	Unassigned	Geminiviridae		Begomovirus	Geminiviridae	Crassocephalum yellow vein virus	EF165536	NC_008794	Crassocephalum yellow vein virus - Jinghong, complete genome.	plants	eukaryotes
Group II: ssDNA viruses	Unassigned	Geminiviridae		Begomovirus	Geminiviridae	Croton yellow vein mosaic virus	AJ507777	NC_004300	Croton yellow vein mosaic virus, complete sequence.	plants	eukaryotes
Group II: ssDNA viruses	Unassigned	Geminiviridae		Begomovirus	Geminiviridae	Croton yellow vein mosaic virus	FJ593629		Croton yellow vein mosaic virus isolate Pataudi segment DNA-A, complete sequence.	plants	eukaryotes
Group II: ssDNA viruses	Unassigned	Geminiviridae		Begomovirus	Geminiviridae	Croton yellow vein mosaic virus	FN678906		Croton yellow vein mosaic virus, complete sequence, clone HYDNA A.	plants	eukaryotes
Group II: ssDNA viruses	Unassigned	Geminiviridae		Begomovirus	Geminiviridae	Croton yellow vein mosaic virus	JN817517		Croton yellow vein mosaic virus isolate CYVMV-WB-Cr from India, complete genome.	plants	eukaryotes
Group II: ssDNA viruses	Unassigned	Geminiviridae		Begomovirus	Geminiviridae	Croton yellow vein mosaic virus	JQ407224		UNVERIFIED: Croton yellow vein mosaic virus, complete genome.	plants	eukaryotes
Group II: ssDNA viruses	Unassigned	Geminiviridae		Begomovirus	Geminiviridae	Croton yellow vein mosaic virus	KF307208		Croton yellow vein mosaic virus strain Pap:ND:13, complete genome.	plants	eukaryotes
Group II: ssDNA viruses	Unassigned	Geminiviridae		Begomovirus	Geminiviridae	Croton yellow vein virus	FN543112	NC_014473	Croton yellow vein virus, complete genome, clone 1.	plants	eukaryotes
Group II: ssDNA viruses	Unassigned	Geminiviridae		Begomovirus	Geminiviridae	Cucurbit leaf crumple virus	AF224760, AF224761	NC_002984, NC_002985	Cucurbit leaf curl virus segment A, complete sequence., Cucurbit leaf curl virus segment B, complete sequence.	plants	eukaryotes
Group II: ssDNA viruses	Unassigned	Geminiviridae		Begomovirus	Geminiviridae	Cyamopsis tetragonoloba leaf curl virus	GU385879		Cyamopsis tetragonoloba leaf curl virus segment DNA-A, complete sequence.	plants	eukaryotes
Group II: ssDNA viruses	Unassigned	Geminiviridae		Begomovirus	Geminiviridae	Dalechampia chlorotic mosaic virus	JN848775, JN848776	NC_018716, NC_018718	Dalechampia chlorotic mosaic virus isolate Venezuela:Albarico 1020:2007 segment DNA-A, complete sequence., Dalechampia chlorotic mosaic virus isolate Venezuela:Albarico 1020:2007 segment DNA-B, complete sequence.	plants	eukaryotes
Group II: ssDNA viruses	Unassigned	Geminiviridae		Begomovirus	Geminiviridae	Datura leaf distortion virus	JN848773, JN848774	NC_018717, NC_018715	Datura leaf distortion virus isolate Venezuela:Rubio 933:2007 segment DNA-A, complete sequence., Datura leaf distortion virus isolate Venezuela:Rubio 933:2007 segment DNA-B, complete sequence.	plants	eukaryotes
Group II: ssDNA viruses	Unassigned	Geminiviridae		Begomovirus	Geminiviridae	Deinbollia mosaic virus	KT878829, KT878828	NC_029804, NC_029803	Deinbollia mosaic virus isolate DB_T1A segment DNA-A, complete sequence., Deinbollia mosaic virus isolate DB_T1B segment DNA-B, complete sequence.	plants	eukaryotes
Group II: ssDNA viruses	Unassigned	Geminiviridae		Begomovirus	Geminiviridae	Desmodium leaf distortion virus	DQ875870, DQ875871	NC_008494, NC_008495	Desmodium leaf distortion virus segment DNA-A, complete sequence., Desmodium leaf distortion virus segment DNA-B, complete sequence.	plants	eukaryotes
Group II: ssDNA viruses	Unassigned	Geminiviridae		Begomovirus	Geminiviridae	Dicliptera yellow mottle Cuba virus	AJ549960		Dicliptera yellow mottle virus segment A, complete sequence.	plants	eukaryotes
Group II: ssDNA viruses	Unassigned	Geminiviridae		Begomovirus	Geminiviridae	Dicliptera yellow mottle virus	AF139168, AF170101	NC_003856, NC_003857	Dicliptera yellow mottle virus DNA A coat protein AV1 (AV1), AC3 (AC3), AC2 (AC2), and replication initiation protein AC1 (AC1) genes, complete cds., Dicliptera yellow mottle virus BV1 (BR1) and BC1 (BL1) genes, complete cds.	plants	eukaryotes
Group II: ssDNA viruses	Unassigned	Geminiviridae		Begomovirus	Geminiviridae	Dolichos yellow mosaic virus	KJ481204, KJ481205	NC_005338, NC_024779	Dolichos yellow mosaic virus isolate DA segment DNA A, complete sequence., Dolichos yellow mosaic virus isolate DA segment DNA B, complete sequence.	plants	eukaryotes
Group II: ssDNA viruses	Unassigned	Geminiviridae		Begomovirus	Geminiviridae	East African cassava mosaic Cameroon virus	AF112354, AF112355	NC_004625, NC_004630	East African cassava mosaic Cameroon virus component A, complete sequence., East African cassava mosaic Cameroon virus component B, complete sequence.	plants	eukaryotes
Group II: ssDNA viruses	Unassigned	Geminiviridae		Begomovirus	Geminiviridae	East African cassava mosaic Kenya virus	AJ717572, AJ704971	NC_011583, NC_011584	East African cassava mosaic Kenya virus segment DNA A, complete sequence, isolate EACMKV-[K298]., East African cassava mosaic Kenya virus segment DNA B, complete sequence, isolate EACMKV-[K298].	plants	eukaryotes
Group II: ssDNA viruses	Unassigned	Geminiviridae		Begomovirus	Geminiviridae	East African cassava mosaic Malawi virus	JX658694, JX658684	NC_022645, NC_022644	East African cassava mosaic Malawi virus clone EACMMV[MA:07:S4] AV2 (AV2), CP (AV1), REn (AC3), TrAP (AC2), and Rep genes, complete cds., East African cassava mosaic Malawi virus clone EACMMV[MA:S8:07]B segment DNA-B, complete sequence.	plants	eukaryotes
Group II: ssDNA viruses	Unassigned	Geminiviridae		Begomovirus	Geminiviridae	East African cassava mosaic virus	AF126806, AF126807	NC_004674, NC_004676	East African cassava mosaic virus-Uganda2 Severe DNA-A strain EACMV/Ug2//Svr AV2 (AV2) and AV1 (AV1) genes, complete cds., East African cassava mosaic virus-Uganda3 Severe DNA-B strain EACMV/Ug3//Svr BV1 (BV1) and BC1 (BC1) genes, complete cds.	plants	eukaryotes
Group II: ssDNA viruses	Unassigned	Geminiviridae		Begomovirus	Geminiviridae	East African cassava mosaic virus	AJ717542, AJ704949		East African cassava mosaic virus-KE2 segment DNA A, complete sequence, isolate EACMV-KE2[K48]., East African cassava mosaic virus-KE2 segment DNA B, complete sequence, isolate EACMV-KE2[K48].	plants	eukaryotes
Group II: ssDNA viruses	Unassigned	Geminiviridae		Begomovirus	Geminiviridae	East African cassava mosaic virus	AY795983, AY795989		East African cassava mosaic Cameroon virus isolate TZ1 segment A, complete sequence., East African cassava mosaic Cameroon virus isolate TZ1 segment B, complete sequence.	plants	eukaryotes
Group II: ssDNA viruses	Unassigned	Geminiviridae		Begomovirus	Geminiviridae	East African cassava mosaic virus	JX473582		East African cassava mosaic Cameroon virus strain Malawi/2007/8N, complete sequence.	plants	eukaryotes
Group II: ssDNA viruses	Unassigned	Geminiviridae		Begomovirus	Geminiviridae	East African cassava mosaic Zanzibar virus	AF422174, AF422175	NC_004655, NC_004656	East African cassava mosaic Zanzibar virus segment DNA-A, complete sequence., East African cassava mosaic Zanzibar virus movement protein (BV1) and movement protein (BC1) genes, complete cds.	plants	eukaryotes
Group II: ssDNA viruses	Unassigned	Geminiviridae		Begomovirus	Geminiviridae	Eclipta yellow vein virus	GQ478343	NC_016660	Eclipta yellow vein virus clone EcYVV-[PK,Fai,06], complete genome.	plants	eukaryotes
Group II: ssDNA viruses	Unassigned	Geminiviridae		Begomovirus	Geminiviridae	Emilia yellow vein virus	EU377539	NC_010307	Emilia yellow vein virus-[Fz1], complete genome.	plants	eukaryotes
Group II: ssDNA viruses	Unassigned	Geminiviridae		Begomovirus	Geminiviridae	Erectites yellow mosaic virus	DQ641698	NC_009549	Erectites yellow mosaic virus segment DNA-A, complete sequence.	plants	eukaryotes
Group II: ssDNA viruses	Unassigned	Geminiviridae		Begomovirus	Geminiviridae	Eupatorium yellow vein mosaic virus	AB007990	NC_003556	Eupatorium-infecting geminivirus genomic DNA, complete cds.	plants	eukaryotes
Group II: ssDNA viruses	Unassigned	Geminiviridae		Begomovirus	Geminiviridae	Eupatorium yellow vein virus	AB079766		Eupatorium yellow vein virus - [Yamaguchi] DNA, complete genome.	plants	eukaryotes
Group II: ssDNA viruses	Unassigned	Geminiviridae		Begomovirus	Geminiviridae	Eupatorium yellow vein virus	AB300463		Eupatorium yellow vein virus-[Suya] DNA, complete genome, isolate: Suya-2003.	plants	eukaryotes
Group II: ssDNA viruses	Unassigned	Geminiviridae		Begomovirus	Geminiviridae	Eupatorium yellow vein virus	AB433979		Eupatorium yellow vein virus-[Japan: Kagawa: Tomato: 1997] DNA, complete genome.	plants	eukaryotes
Group II: ssDNA viruses	Unassigned	Geminiviridae		Begomovirus	Geminiviridae	Eupatorium yellow vein virus	AJ438936		Eupatorium yellow vein virus-[MNS2] complete genome, isolate Fukuoka-MNS2.	plants	eukaryotes
Group II: ssDNA viruses	Unassigned	Geminiviridae		Begomovirus	Geminiviridae	Eupatorium yellow vein virus	AJ438937		Eupatorium yellow vein virus-[SOJ3] complete genome, isolate Fukuoka-SOJ3.	plants	eukaryotes
Group II: ssDNA viruses	Unassigned	Geminiviridae		Begomovirus	Geminiviridae	Euphorbia leaf curl Guangxi virus	AM411424		Euphorbia leaf curl Guangxi virus complete genome, isolate G35-1.	plants	eukaryotes
Group II: ssDNA viruses	Unassigned	Geminiviridae		Begomovirus	Geminiviridae	Euphorbia leaf curl virus	AJ558121	NC_005319	Euphorbia leaf curl virus - [G35] DNA A, complete sequence, isolate G35.	plants	eukaryotes
Group II: ssDNA viruses	Unassigned	Geminiviridae		Begomovirus	Geminiviridae	Euphorbia mosaic virus	DQ318937, DQ318938	NC_008304, NC_008305	Euphorbia mosaic virus - A [Mexico:Yucatan:2004] clone pEuMV-YP-A segment DNA-A, complete sequence., Euphorbia mosaic virus-Yucatan Peninsula clone pEuMV-YP277B segment DNA-B, complete sequence.	plants	eukaryotes
Group II: ssDNA viruses	Unassigned	Geminiviridae		Begomovirus	Geminiviridae	Euphorbia yellow mosaic virus	FJ619507, FJ619508	NC_012553, NC_012554	Euphorbia yellow mosaic virus segment DNA-A, complete sequence., Euphorbia yellow mosaic virus segment DNA-B, complete sequence.	plants	eukaryotes
Group II: ssDNA viruses	Unassigned	Geminiviridae		Begomovirus	Geminiviridae	Euphorbia yellow mosaic virus	JF756671, JF756677		Euphorbia yellow mosaic virus - Goias [Brazil:GO:Itaberai:5082A:2007] segment DNA-A, complete sequence., Euphorbia yellow mosaic virus - Goias [Brazil:GO:Itaberai 5082B:2007] segment DNA-B, complete sequence.	plants	eukaryotes
Group II: ssDNA viruses	Unassigned	Geminiviridae		Begomovirus	Geminiviridae	French bean leaf curl virus	JQ866297	NC_018090	French bean leaf curl virus-Kanpur isolate FbLCV-Kanpur segment DNA-A, complete sequence.	plants	eukaryotes
Group II: ssDNA viruses	Unassigned	Geminiviridae		Begomovirus	Geminiviridae	Gossypium darwinii symptomless virus	EU365613	NC_011804	Gossypium darwinii symptomless virus isolate Dar1 segment DNA-A, complete sequence.	plants	eukaryotes
Group II: ssDNA viruses	Unassigned	Geminiviridae		Begomovirus	Geminiviridae	Gossypium punctatum mild leaf curl virus	EU384575		Gossypium punctatum mild leaf curl virus isolate Punc-15A segment DNA-A, complete sequence.	plants	eukaryotes
Group II: ssDNA viruses	Unassigned	Geminiviridae		Begomovirus	Geminiviridae	Gossypium punctatum mild leaf curl virus	FJ210467		Gossypium punctatum mild leaf curl virus isolate GPMLCuV[PAK;Mul;Loba1;08] segment DNA-A, complete sequence.	plants	eukaryotes
Group II: ssDNA viruses	Unassigned	Geminiviridae		Begomovirus	Geminiviridae	Gossypium punctatum mild leaf curl virus	EU365617, EU384576	NC_011805, NC_012120	Gossypium punctatum mild leaf curl virus segment DNA-A, complete sequence., Gossypium punctatum mild leaf curl virus isolate Dar-6B segment DNA-B, complete sequence.	plants	eukaryotes
Group II: ssDNA viruses	Unassigned	Geminiviridae		Begomovirus	Geminiviridae	Hedyotis uncinella yellow mosaic virus	KF429251		Hedyotis uncinella yellow mosaic virus isolate VN1 segment DNA-A, complete sequence.	plants	eukaryotes
Group II: ssDNA viruses	Unassigned	Geminiviridae		Begomovirus	Geminiviridae	Hemidesmus yellow mosaic virus	KC898543	NC_022073	Hemidesmus yellow mosaic virus clone H1 segment DNA-A, complete sequence.	plants	eukaryotes
Group II: ssDNA viruses	Unassigned	Geminiviridae		Begomovirus	Geminiviridae	Hollyhock leaf crumple virus	AY036009	NC_004071	Hollyhock leaf crumple virus-[Cairo] isolate HLCrV hollyhock segment A, complete genome.	plants	eukaryotes
Group II: ssDNA viruses	Unassigned	Geminiviridae		Begomovirus	Geminiviridae	Hollyhock leaf crumple virus - [Cairo2]	AJ542539		Hollyhock leaf crumple virus - [Cairo2] complete genome, clone H90-7.	plants	eukaryotes
Group II: ssDNA viruses	Unassigned	Geminiviridae		Begomovirus	Geminiviridae	Hollyhock leaf crumple virus-[Giza]	AF014881		Hollyhock leaf crumple virus-[Giza], complete genome.	plants	eukaryotes
Group II: ssDNA viruses	Unassigned	Geminiviridae		Begomovirus	Geminiviridae	Hollyhock leaf curl virus	FR772082		Hollyhock leaf curl virus, complete genome, isolate [Pakistan:20-4:06] Faisalabad3.	plants	eukaryotes
Group II: ssDNA viruses	Unassigned	Geminiviridae		Begomovirus	Geminiviridae	Hollyhock yellow vein mosaic Islamabad virus	LK028571	NC_027129	Hollyhock yellow vein mosaic Islamabad virus complete genome, isolate 3AK.	plants	eukaryotes
Group II: ssDNA viruses	Unassigned	Geminiviridae		Begomovirus	Geminiviridae	Hollyhock yellow vein mosaic virus	FR772081	NC_016649	Hollyhock yellow vein mosaic virus, complete genome, isolate [Pakistan:17-5:06] Lahore10.	plants	eukaryotes
Group II: ssDNA viruses	Unassigned	Geminiviridae		Begomovirus	Geminiviridae	Honeysuckle yellow vein Kagoshima virus	AB178949	NC_008793	Honeysuckle yellow vein Kagoshima virus DNA, complete genome, isolate: KG5TOB.	plants	eukaryotes
Group II: ssDNA viruses	Unassigned	Geminiviridae		Begomovirus	Geminiviridae	Honeysuckle yellow vein mosaic virus	AB020781	NC_003609	Honeysuckle yellow vein mosaic virus genes for V2 protein, coat protein, C3 protein, C2 protein, replication-associated protein, C4 protein, complete cds.	plants	eukaryotes
Group II: ssDNA viruses	Unassigned	Geminiviridae		Begomovirus	Geminiviridae	Honeysuckle yellow vein virus	AB079765		Honeysuckle yellow vein mosaic virus-[Yamaguchi] DNA, complete genome.	plants	eukaryotes
Group II: ssDNA viruses	Unassigned	Geminiviridae		Begomovirus	Geminiviridae	Honeysuckle yellow vein virus	AB178945		Honeysuckle yellow vein mosaic virus DNA, complete genome, isolate:FK1.	plants	eukaryotes
Group II: ssDNA viruses	Unassigned	Geminiviridae		Begomovirus	Geminiviridae	Honeysuckle yellow vein virus	AB178946		Honeysuckle yellow vein mosaic virus DNA, complete genome, isolate:HY12.	plants	eukaryotes
Group II: ssDNA viruses	Unassigned	Geminiviridae		Begomovirus	Geminiviridae	Honeysuckle yellow vein virus	AB182261		Honeysuckle yellow vein mosaic virus DNA, complete genome, isolate: SP1.	plants	eukaryotes
Group II: ssDNA viruses	Unassigned	Geminiviridae		Begomovirus	Geminiviridae	Honeysuckle yellow vein virus	AB236325		Honeysuckle yellow vein virus-[Japan:Masuda:2003] DNA, complete genome.	plants	eukaryotes
Group II: ssDNA viruses	Unassigned	Geminiviridae		Begomovirus	Geminiviridae	Honeysuckle yellow vein virus	AB287440		Honeysuckle yellow vein mosaic virus-[Nara1] DNA, complete genome.	plants	eukaryotes
Group II: ssDNA viruses	Unassigned	Geminiviridae		Begomovirus	Geminiviridae	Honeysuckle yellow vein virus	AB287441		Honeysuckle yellow vein mosaic virus-[Nara2] DNA, complete genome.	plants	eukaryotes
Group II: ssDNA viruses	Unassigned	Geminiviridae		Begomovirus	Geminiviridae	Honeysuckle yellow vein virus	AJ542540	NC_005807	Honeysuckle yellow vein virus-[UK1] complete genome, clone MAFF10-7.	plants	eukaryotes
Group II: ssDNA viruses	Unassigned	Geminiviridae		Begomovirus	Geminiviridae	Honeysuckle yellow vein virus	JX416174		Honeysuckle yellow vein virus-[Australia:Ayr:1983] isolate BRIP57501 segment DNA-A, complete sequence.	plants	eukaryotes
Group II: ssDNA viruses	Unassigned	Geminiviridae		Begomovirus	Geminiviridae	Horsegram yellow mosaic virus	AJ627904, AJ627905	NC_005635, NC_005636	Horsegram yellow mosaic virus ac4 gene, av1 gene, ac1 gene, ac2 gene, ac3 gene and av2 gene., Horsegram yellow mosaic virus bv1 gene and bc1 gene.	plants	eukaryotes
Group II: ssDNA viruses	Unassigned	Geminiviridae		Begomovirus	Geminiviridae	Indian cassava mosaic virus	AJ575819		Indian cassava mosaic virus-[Ker2] DNA A, isolate Adivaram 2.	plants	eukaryotes
Group II: ssDNA viruses	Unassigned	Geminiviridae		Begomovirus	Geminiviridae	Indian cassava mosaic virus	Z24758, Z24759	NC_001932, NC_001933	Indian cassava mosaic virus encoding AR0 complete CDS., Indian cassava mosaic virus BR1 and BL1 genes, complete CDS's.	plants	eukaryotes
Group II: ssDNA viruses	Unassigned	Geminiviridae		Begomovirus	Geminiviridae	Ipomoea yellow vein virus	EU839576	NC_013022	Ipomoea yellow vein virus isolate ES:Mal:IG1:06, complete genome.	plants	eukaryotes
Group II: ssDNA viruses	Unassigned	Geminiviridae		Begomovirus	Geminiviridae	Jacquemontia mosaic Yucatan virus	JQ821386, JQ821387		Jacquemontia mosaic Yucatan virus segment DNA-A, complete sequence., Jacquemontia mosaic Yucatan virus segment DNA-B, complete sequence.	plants	eukaryotes
Group II: ssDNA viruses	Unassigned	Geminiviridae		Begomovirus	Geminiviridae	Jatropha curcas mosaic virus-[Dha]	GQ924760, GQ924761		Jatropha curcas mosaic virus-[Dha] isolate Dharwad segment DNA-A, complete sequence., Jatropha curcas mosaic virus-[Dha] isolate Dharwad segment DNA-B, complete sequence.	plants	eukaryotes
Group II: ssDNA viruses	Unassigned	Geminiviridae		Begomovirus	Geminiviridae	Jatropha curcas mosaic virus-[Jalgaon]	JF496657		Jatropha curcas mosaic virus-[Jalgaon] segment DNA-A, complete sequence.	plants	eukaryotes
Group II: ssDNA viruses	Unassigned	Geminiviridae		Begomovirus	Geminiviridae	Jatropha leaf crumple virus	KM023146	NC_025725	Jatropha leaf crumple virus isolate SKJ1, complete genome.	plants	eukaryotes
Group II: ssDNA viruses	Unassigned	Geminiviridae		Begomovirus	Geminiviridae	Jatropha leaf curl virus	EU798996	NC_011268	Jatropha leaf curl virus segment DNA A, complete sequence.	plants	eukaryotes
Group II: ssDNA viruses	Unassigned	Geminiviridae		Begomovirus	Geminiviridae	Jatropha leaf curl virus	GU451249		Jatropha leaf curl virus strain JCLCV/PDVN-MPR-Guj-1 segment DNA-A, complete sequence.	plants	eukaryotes
Group II: ssDNA viruses	Unassigned	Geminiviridae		Begomovirus	Geminiviridae	Jatropha mosaic India virus	HM230683		Jatropha mosaic India virus-[Lucknow] strain SK-2 segment DNA-A, complete sequence.	plants	eukaryotes
Group II: ssDNA viruses	Unassigned	Geminiviridae		Begomovirus	Geminiviridae	Jatropha mosaic Nigeria virus	JX025358	NC_019034	Jatropha mosaic Nigerian virus isolate 2 segment DNA-A, complete sequence.	plants	eukaryotes
Group II: ssDNA viruses	Unassigned	Geminiviridae		Begomovirus	Geminiviridae	Jatropha mosaic virus	KF723258, KF723261	NC_024012, NC_024013	Jatropha mosaic virus strain Jamaica:Spanish Town:2004 clone A1 segment DNA-A, complete sequence., Jatropha mosaic virus strain Jamaica:Spanish Town:2004 clone B1 segment DNA-B, complete sequence.	plants	eukaryotes
Group II: ssDNA viruses	Unassigned	Geminiviridae		Begomovirus	Geminiviridae	Jatropha yellow mosaic virus	FJ177030	NC_011309	Jatropha yellow mosaic India virus segment DNA-A, complete sequence.	plants	eukaryotes
Group II: ssDNA viruses	Unassigned	Geminiviridae		Begomovirus	Geminiviridae	Kenaf leaf curl virus-[India:Bahraich:2007]	EU366903	NC_010435	Kenaf leaf curl virus-[India:Bahraich:2007] clone BHLC segment DNA A, complete sequence.	plants	eukaryotes
Group II: ssDNA viruses	Unassigned	Geminiviridae		Begomovirus	Geminiviridae	Kudzu mosaic virus	DQ641690, DQ641691	NC_009645, NC_009647	Kudzu mosaic virus segment DNA-A, complete sequence., Kudzu mosaic virus segment DNA-B, complete sequence.	plants	eukaryotes
Group II: ssDNA viruses	Unassigned	Geminiviridae		Begomovirus	Geminiviridae	Leonurus mosaic virus	JQ429791		Leonurus mosaic virus isolate PR 88 segment DNA-A, complete sequence.	plants	eukaryotes
Group II: ssDNA viruses	Unassigned	Geminiviridae		Begomovirus	Geminiviridae	Lindernia anagallis yellow vein virus	DQ641701	NC_009550	Lindernia anagallis yellow vein virus segment DNA-A, complete sequence.	plants	eukaryotes
Group II: ssDNA viruses	Unassigned	Geminiviridae		Begomovirus	Geminiviridae	Lisianthus enation leaf curl virus	LC091538	NC_031466	Lisianthus enation leaf curl virus DNA, complete genome, isolate: BG-1.	plants	eukaryotes
Group II: ssDNA viruses	Unassigned	Geminiviridae		Begomovirus	Geminiviridae	Ludwigia yellow vein Vietnam virus	DQ641699		Ludwigia yellow vein Vietnam virus segment DNA-A, complete sequence.	plants	eukaryotes
Group II: ssDNA viruses	Unassigned	Geminiviridae		Begomovirus	Geminiviridae	Ludwigia yellow vein virus	AJ965539	NC_007210	Ludwigia yellow vein virus, complete genome, isolate G37.	plants	eukaryotes
Group II: ssDNA viruses	Unassigned	Geminiviridae		Begomovirus	Geminiviridae	Luffa yellow mosaic virus	AF509739, AF509740	NC_004824, NC_004825	Loofa yellow mosaic virus DNA-A, complete sequence., Loofa yellow mosaic virus DNA-B, complete sequence.	plants	eukaryotes
Group II: ssDNA viruses	Unassigned	Geminiviridae		Begomovirus	Geminiviridae	Macroptilium bright mosaic virus	KX691400	NC_031452	Macroptilium bright mosaic virus isolate ALM33_5B segment DNA-A, complete sequence.	plants	eukaryotes
Group II: ssDNA viruses	Unassigned	Geminiviridae		Begomovirus	Geminiviridae	Macroptilium common mosaic virus	KX691396, KX691412	NC_031448, NC_031453	Macroptilium common mosaic virus isolate ALM2_5B segment DNA-A, complete sequence., Macroptilium common mosaic virus isolate BLM2_1S segment DNA-B, complete sequence.	plants	eukaryotes
Group II: ssDNA viruses	Unassigned	Geminiviridae		Begomovirus	Geminiviridae	Macroptilium golden mosaic virus	EU158096, EU158097	NC_010952, NC_010953	Macroptilium golden mosaic virus-[Jamaica:Wissadula:August Town] segment DNA-A, complete sequence., Macroptilium golden mosaic virus-[Jamaica:Wissadula:August Town] segment DNA-B, complete sequence.	plants	eukaryotes
Group II: ssDNA viruses	Unassigned	Geminiviridae		Begomovirus	Geminiviridae	Macroptilium mosaic Puerto Rico virus	AY044133, AY044134	NC_004097, NC_004098	Macroptilium mosaic Puerto Rico virus segment A, complete sequence., Macroptilium mosaic Puerto Rico virus segment B, complete sequence.	plants	eukaryotes
Group II: ssDNA viruses	Unassigned	Geminiviridae		Begomovirus	Geminiviridae	Macroptilium yellow mosaic Florida virus	AY044135, AY044136	NC_004099, NC_004100	Macroptilium yellow mosaic Florida virus segment A, complete sequence., Macroptilium yellow mosaic Florida virus segment B, complete sequence.	plants	eukaryotes
Group II: ssDNA viruses	Unassigned	Geminiviridae		Begomovirus	Geminiviridae	Macroptilium yellow mosaic virus	AJ344452		Macroptilium yellow mosaic virus-[Cuba] AV1 gene, AC1 gene, AC2 gene and AC3 gene.	plants	eukaryotes
Group II: ssDNA viruses	Unassigned	Geminiviridae		Begomovirus	Geminiviridae	Macroptilium yellow mosaic virus	EF585290, EF585291	NC_010647, NC_010648	Macroptilium yellow mosaic virus isolate St. Thomas segment DNA-A, complete sequence., Macroptilium yellow mosaic virus isolate St. Thomas segment DNA-B, complete sequence.	plants	eukaryotes
Group II: ssDNA viruses	Unassigned	Geminiviridae		Begomovirus	Geminiviridae	Macroptilium yellow net virus	JN418998, JN418999	NC_017001, NC_017002	Macroptilium yellow net virus isolate BR:Mur1:09 segment DNA-A, complete sequence., Macroptilium yellow net virus isolate BR:Mur1:09 segment DNA-B, complete sequence.	plants	eukaryotes
Group II: ssDNA viruses	Unassigned	Geminiviridae		Begomovirus	Geminiviridae	Macroptilium yellow spot virus	JN419013	NC_016999	Macroptilium yellow spot virus isolate BR:Agf1:10 segment DNA-A, complete sequence.	plants	eukaryotes
Group II: ssDNA viruses	Unassigned	Geminiviridae		Begomovirus	Geminiviridae	Macroptilium yellow vein virus	JN419021	NC_017000	Macroptilium yellow vein virus isolate BR:Mac4:10 segment DNA-A, complete sequence.	plants	eukaryotes
Group II: ssDNA viruses	Unassigned	Geminiviridae		Begomovirus	Geminiviridae	Malvastrum bright yellow mosaic virus	KU058856, KU058860	NC_031458, NC_031459	Malvastrum bright yellow mosaic virus isolate Ma8S clone Ma8S-5A segment DNA-A, complete sequence., Malvastrum bright yellow mosaic virus isolate Ma8S clone Ma8S-5B segment DNA-B, complete sequence.	plants	eukaryotes
Group II: ssDNA viruses	Unassigned	Geminiviridae		Begomovirus	Geminiviridae	Malvastrum leaf curl Guangdong virus	AM236779	NC_008316	Malvastrum leaf curl Guangdong virus complete genome, isolate GD6.	plants	eukaryotes
Group II: ssDNA viruses	Unassigned	Geminiviridae		Begomovirus	Geminiviridae	Malvastrum leaf curl Philippines virus	KC577540	NC_021245	Malvastrum leaf curl Philippines virus isolate Mc1 segment DNA-A, complete sequence.	plants	eukaryotes
Group II: ssDNA viruses	Unassigned	Geminiviridae		Begomovirus	Geminiviridae	Malvastrum leaf curl virus	AJ971263	NC_007724	Malvastrum leaf curl virus - [G87] complete genome, isolate G87.	plants	eukaryotes
Group II: ssDNA viruses	Unassigned	Geminiviridae		Begomovirus	Geminiviridae	Malvastrum yellow mosaic Helshire virus	FJ600483		Malvastrum yellow mosaic Helshire virus isolate Ma179A5 segment DNA-A, complete sequence.	plants	eukaryotes
Group II: ssDNA viruses	Unassigned	Geminiviridae		Begomovirus	Geminiviridae	Malvastrum yellow mosaic Jamaica virus	FJ601917, FJ600484		Malvastrum yellow mosaic Jamaica virus isolate Ma179A73 segment DNA-A, complete sequence., Malvastrum yellow mosaic Jamaica virus isolate Ma9bB6 segment DNA-B, complete sequence.	plants	eukaryotes
Group II: ssDNA viruses	Unassigned	Geminiviridae		Begomovirus	Geminiviridae	Malvastrum yellow mosaic virus	AM236755	NC_008559	Malvastrum yellow mosaic virus segment DNA-A, complete sequence, isolate Hn36.	plants	eukaryotes
Group II: ssDNA viruses	Unassigned	Geminiviridae		Begomovirus	Geminiviridae	Malvastrum yellow vein Baoshan virus	FN386459	NC_012665	Malvastrum yellow vein Baoshan virus segment DNA-A, complete sequence, isolate Y278.	plants	eukaryotes
[truncated: 2,238 more rows]

## Sheet: Table S2
Table S2 Group I prokaryotic virus families and genera that share genes with dsDNA eukaryotic viruses
[truncated: 67 more rows]

[truncated: 4 more sheets: Table S3, Table S4, Table S5, Table S6]
